# Supplementary material for: A taxonomic review of the Selenophori group (Coleoptera, Carabidae, Harpalini) in the West Indies, with descriptions of new species and notes about classification and biogeography
Source: Zookeys. 2017 Aug 16;(690):1–195. doi: 10.3897/zookeys.690.13751 (PMC5672587; doi:10.3897/zookeys.690.13751)
Supplement: XML Treatment for Selenophori [file zookeys.690.13751-treatment1.xml]

<!DOCTYPE tp:taxon-treatment
  PUBLIC "-//TaxonX//DTD Taxonomic Treatment Publishing DTD v0 20100105//EN" "tax-treatment-NSO.dtd">
<tp:taxon-treatment xmlns:tp="http://www.plazi.org/taxpub"><tp:treatment-meta><kwd-group><label>Taxon classification</label><kwd><named-content xmlns:xlink="http://www.w3.org/1999/xlink" content-type="kingdom">Animalia</named-content></kwd><kwd><named-content xmlns:xlink="http://www.w3.org/1999/xlink" content-type="order">Coleoptera</named-content></kwd><kwd><named-content xmlns:xlink="http://www.w3.org/1999/xlink" content-type="family">Carabidae</named-content></kwd></kwd-group><mixed-citation publication-type="journal"><person-group><name><surname>Shpeley</surname><given-names>Danny</given-names></name><name><surname>Hunting</surname><given-names>Wesley</given-names></name><name><surname>Ball</surname><given-names>George E.</given-names></name></person-group><article-title>A taxonomic review of the Selenophori group (<tp:taxon-name><tp:taxon-name-part taxon-name-part-type="order">Coleoptera</tp:taxon-name-part></tp:taxon-name>, <tp:taxon-name><tp:taxon-name-part taxon-name-part-type="family">Carabidae</tp:taxon-name-part></tp:taxon-name>, <tp:taxon-name><tp:taxon-name-part taxon-name-part-type="tribe">Harpalini</tp:taxon-name-part></tp:taxon-name>) in the West Indies, with descriptions of new species and notes about classification and biogeography</article-title><source>Zookeys</source><day>16</day><month>8</month><year>2017</year><volume>2017</volume><issue>690</issue><fpage>1</fpage><lpage>195</lpage><pub-id pub-id-type="doi">10.3897/zookeys.690.13751</pub-id></mixed-citation></tp:treatment-meta><tp:nomenclature><tp:taxon-name>
                  <tp:taxon-name-part taxon-name-part-type="group" reg="Selenophori">Selenophori</tp:taxon-name-part>
                </tp:taxon-name></tp:nomenclature><tp:treatment-sec sec-type="Classification" id="SECID0ELHAI"><title>Classification.</title><p>For the general ranking and arrangement of the West Indian Selenophori, we accept that proposed by <xref ref-type="bibr" rid="B69">Noonan (1985a</xref>, <xref ref-type="bibr" rid="B70">b</xref>), with treatment of the taxa of <italic><tp:taxon-name><tp:taxon-name-part taxon-name-part-type="genus" reg="Amblygnathus">Amblygnathus</tp:taxon-name-part></tp:taxon-name></italic> Dejean as proposed by <xref ref-type="bibr" rid="B5">Ball and Maddison (1987)</xref>, and treatment of <italic><tp:taxon-name><tp:taxon-name-part taxon-name-part-type="genus" reg="Stenomorphus">Stenomorphus</tp:taxon-name-part></tp:taxon-name></italic> Dejean as proposed by <xref ref-type="bibr" rid="B9">Ball et al. (1991)</xref>.</p><p>The classification of <italic><tp:taxon-name><tp:taxon-name-part taxon-name-part-type="genus" reg="Selenophorus">Selenophorus</tp:taxon-name-part></tp:taxon-name></italic> Dejean is based principally on details of the male genitalia, with sequence of species groups being alphabetical. Like the selenophorine groups, the members are arranged alphabetically according to species name.</p><p>Because of the remarkable structure of the female genital tract and its similarity to that of <italic><tp:taxon-name><tp:taxon-name-part taxon-name-part-type="genus" reg="Neoaulacoryssus">Neoaulacoryssus</tp:taxon-name-part></tp:taxon-name></italic> Noonan, we place <italic><tp:taxon-name><tp:taxon-name-part taxon-name-part-type="genus" reg="Selenophorus">Selenophorus</tp:taxon-name-part> <tp:taxon-name-part taxon-name-part-type="species" reg="puertoricensis">puertoricensis</tp:taxon-name-part></tp:taxon-name></italic> Mutchler in a new monobasic genus named <italic><tp:taxon-name><tp:taxon-name-part taxon-name-part-type="genus" reg="Paraulacoryssus">Paraulacoryssus</tp:taxon-name-part></tp:taxon-name></italic> gen. n., following <italic><tp:taxon-name><tp:taxon-name-part taxon-name-part-type="genus" reg="Neoaulacoryssus">Neoaulacoryssus</tp:taxon-name-part></tp:taxon-name></italic> in a linear arrangement.</p></tp:treatment-sec><tp:treatment-sec sec-type="diagnosis" id="SECID0E1JAI"><title>Diagnosis.</title><p>
                  <xref ref-type="bibr" rid="B69">Noonan (1985a</xref>: 4–8) discussed the definition and composition of the New World Selenophori group, and included a detailed description of adult selenophorines. In this paper we limit the West Indian Selenophori group to harpaline adults that have seta bearing punctures in striae 2 and 5 or in striae 2, 5 and 7 which includes the following genera: <italic><tp:taxon-name><tp:taxon-name-part taxon-name-part-type="genus" reg="Neoaulacoryssus">Neoaulacoryssus</tp:taxon-name-part></tp:taxon-name></italic> Noonan, <italic><tp:taxon-name><tp:taxon-name-part taxon-name-part-type="genus" reg="Paraulacoryssus">Paraulacoryssus</tp:taxon-name-part></tp:taxon-name></italic> gen. n., <italic><tp:taxon-name><tp:taxon-name-part taxon-name-part-type="genus" reg="Athrostictus">Athrostictus</tp:taxon-name-part></tp:taxon-name></italic> Bates, <italic><tp:taxon-name><tp:taxon-name-part taxon-name-part-type="genus" reg="Amblygnathus">Amblygnathus</tp:taxon-name-part></tp:taxon-name></italic> Dejean, <italic><tp:taxon-name><tp:taxon-name-part taxon-name-part-type="genus" reg="Neodiachipteryx">Neodiachipteryx</tp:taxon-name-part></tp:taxon-name></italic> Noonan, <italic><tp:taxon-name><tp:taxon-name-part taxon-name-part-type="genus" reg="Selenophorus">Selenophorus</tp:taxon-name-part></tp:taxon-name></italic> Dejean, <italic><tp:taxon-name><tp:taxon-name-part taxon-name-part-type="genus" reg="Stenomorphus">Stenomorphus</tp:taxon-name-part></tp:taxon-name></italic> Dejean and <italic><tp:taxon-name><tp:taxon-name-part taxon-name-part-type="genus" reg="Discoderus">Discoderus</tp:taxon-name-part></tp:taxon-name></italic> LeConte.</p></tp:treatment-sec><tp:treatment-sec sec-type="Way of life" id="SECID0E3LAI"><title>Way of life.</title><p>Information available in the form of label data about this topic is limited, as shown by number of species (Table <xref ref-type="table" rid="T2">2</xref>) and number of specimens per species (Table <xref ref-type="table" rid="T3">3</xref>). Basically, selenophorines are geophilous and lowland. Collectively, they occupy habitats ranging from swamps to desert and from fresh water to brackish tidal flats. They are night-active, adults of most species being macropterous, many being taken by light traps.</p><table-wrap id="T2" position="float" orientation="portrait"><label>Table 2.</label><caption><p>Label data for West Indies collection of selenophorine species with number of species collected at each type of site.</p></caption><table id="TID0EM1CM" rules="all"><tbody><tr><td rowspan="1" colspan="1">
              <bold>Habitat</bold>
            </td><td rowspan="1" colspan="1">
              <bold>No. spp.</bold>
            </td><td rowspan="1" colspan="1">
              <bold>Habitat, etc.</bold>
            </td><td rowspan="1" colspan="1">
              <bold>No. spp.</bold>
            </td></tr><tr><td rowspan="1" colspan="1">swamp/marsh community</td><td rowspan="1" colspan="1">2</td><td rowspan="1" colspan="1">brackish tidal flats/salt marsh</td><td rowspan="1" colspan="1">5</td></tr><tr><td rowspan="1" colspan="1">wet deciduous forest</td><td rowspan="1" colspan="1">1</td><td rowspan="1" colspan="1">grassland</td><td rowspan="1" colspan="1">1</td></tr><tr><td rowspan="1" colspan="1">riparian growth/ thorn for.</td><td rowspan="1" colspan="1">1</td><td rowspan="1" colspan="1"/><td rowspan="1" colspan="1"/></tr><tr><td rowspan="1" colspan="1">riparian woodland</td><td rowspan="1" colspan="1">7</td><td rowspan="1" colspan="1">night beating</td><td rowspan="1" colspan="1">2</td></tr><tr><td rowspan="1" colspan="1">mesic lowland forest</td><td rowspan="1" colspan="1">8</td><td rowspan="1" colspan="1"/><td rowspan="1" colspan="1"/></tr><tr><td rowspan="1" colspan="1">pine forest</td><td rowspan="1" colspan="1">5</td><td rowspan="1" colspan="1">under cow dung</td><td rowspan="1" colspan="1">4</td></tr><tr><td rowspan="1" colspan="1">forest leaf litter</td><td rowspan="1" colspan="1">3</td><td rowspan="1" colspan="1"/><td rowspan="1" colspan="1"/></tr><tr><td rowspan="1" colspan="1">semi arid lowland w/pastures</td><td rowspan="1" colspan="1">6</td><td rowspan="1" colspan="1">u- v /m- v trap</td><td rowspan="1" colspan="1">19</td></tr><tr><td rowspan="1" colspan="1">dry seasonal/dry deciduous forest</td><td rowspan="1" colspan="1">5</td><td rowspan="1" colspan="1"/><td rowspan="1" colspan="1"/></tr><tr><td rowspan="1" colspan="1">semi-arid /arid thorn scrub</td><td rowspan="1" colspan="1">11</td><td rowspan="1" colspan="1">Elev. data (sea level- 3000m)</td><td rowspan="1" colspan="1">20</td></tr><tr><td rowspan="1" colspan="1">desert scrub</td><td rowspan="1" colspan="1">1</td><td rowspan="1" colspan="1"/><td rowspan="1" colspan="1"/></tr></tbody></table></table-wrap><table-wrap id="T3" position="float" orientation="portrait"><label>Table 3.</label><caption><p>Number of specimens of Selenophori species in West Indies with habitats or collection methods or elevations known, and total number of specimens per species.</p></caption><table id="TID0EQCDM" rules="all"><tbody><tr><th rowspan="1" colspan="1"/><th rowspan="1" colspan="1">X</th><th rowspan="1" colspan="1">XX = total</th></tr><tr><td rowspan="1" colspan="1">
              <italic><tp:taxon-name><tp:taxon-name-part taxon-name-part-type="genus" reg="Athrostictus">Athrostictus</tp:taxon-name-part> <tp:taxon-name-part taxon-name-part-type="species" reg="paganus">paganus</tp:taxon-name-part></tp:taxon-name></italic>
            </td><td rowspan="1" colspan="1">2</td><td rowspan="1" colspan="1">96</td></tr><tr><td rowspan="1" colspan="1">
              <italic><tp:taxon-name><tp:taxon-name-part taxon-name-part-type="genus" reg="Amblygnathus">Amblygnathus</tp:taxon-name-part> <tp:taxon-name-part taxon-name-part-type="species" reg="puncticollis">puncticollis</tp:taxon-name-part></tp:taxon-name></italic>
            </td><td rowspan="1" colspan="1">7</td><td rowspan="1" colspan="1">19</td></tr><tr><td rowspan="1" colspan="1">
              <italic><tp:taxon-name><tp:taxon-name-part taxon-name-part-type="genus" reg="Neodiachipteryx">Neodiachipteryx</tp:taxon-name-part> <tp:taxon-name-part taxon-name-part-type="species" reg="cariniger">cariniger</tp:taxon-name-part></tp:taxon-name></italic>
            </td><td rowspan="1" colspan="1">1</td><td rowspan="1" colspan="1">1</td></tr><tr><td rowspan="1" colspan="1">
              <italic><tp:taxon-name><tp:taxon-name-part taxon-name-part-type="genus" reg="Selenophorus">Selenophorus</tp:taxon-name-part> <tp:taxon-name-part taxon-name-part-type="species" reg="discopunctatus">discopunctatus</tp:taxon-name-part></tp:taxon-name></italic>
            </td><td rowspan="1" colspan="1">14</td><td rowspan="1" colspan="1">1,398</td></tr><tr><td rowspan="1" colspan="1">
              <italic><tp:taxon-name><tp:taxon-name-part taxon-name-part-type="genus" reg="Selenophorus">Selenophorus</tp:taxon-name-part> <tp:taxon-name-part taxon-name-part-type="species" reg="clypealis">clypealis</tp:taxon-name-part></tp:taxon-name></italic>
            </td><td rowspan="1" colspan="1">2</td><td rowspan="1" colspan="1">6</td></tr><tr><td rowspan="1" colspan="1">
              <italic><tp:taxon-name><tp:taxon-name-part taxon-name-part-type="genus" reg="Selenophorus">Selenophorus</tp:taxon-name-part> <tp:taxon-name-part taxon-name-part-type="species" reg="subquadratus">subquadratus</tp:taxon-name-part></tp:taxon-name></italic>
            </td><td rowspan="1" colspan="1">2</td><td rowspan="1" colspan="1">65</td></tr><tr><td rowspan="1" colspan="1">
              <italic><tp:taxon-name><tp:taxon-name-part taxon-name-part-type="genus" reg="Selenophorus">Selenophorus</tp:taxon-name-part> <tp:taxon-name-part taxon-name-part-type="species" reg="parvus">parvus</tp:taxon-name-part></tp:taxon-name></italic>
            </td><td rowspan="1" colspan="1">2</td><td rowspan="1" colspan="1">5,451</td></tr><tr><td rowspan="1" colspan="1">
              <italic><tp:taxon-name><tp:taxon-name-part taxon-name-part-type="genus" reg="Selenophorus">Selenophorus</tp:taxon-name-part> <tp:taxon-name-part taxon-name-part-type="species" reg="mundus">mundus</tp:taxon-name-part></tp:taxon-name></italic>
            </td><td rowspan="1" colspan="1">4</td><td rowspan="1" colspan="1">58</td></tr><tr><td rowspan="1" colspan="1">
              <italic><tp:taxon-name><tp:taxon-name-part taxon-name-part-type="genus" reg="Selenophorus">Selenophorus</tp:taxon-name-part> <tp:taxon-name-part taxon-name-part-type="species" reg="pseudomundus">pseudomundus</tp:taxon-name-part></tp:taxon-name></italic>
            </td><td rowspan="1" colspan="1">1</td><td rowspan="1" colspan="1">41</td></tr><tr><td rowspan="1" colspan="1">
              <italic><tp:taxon-name><tp:taxon-name-part taxon-name-part-type="genus" reg="Selenophorus">Selenophorus</tp:taxon-name-part> <tp:taxon-name-part taxon-name-part-type="species" reg="nonseriatus">nonseriatus</tp:taxon-name-part></tp:taxon-name></italic>
            </td><td rowspan="1" colspan="1">17</td><td rowspan="1" colspan="1">182</td></tr><tr><td rowspan="1" colspan="1">
              <italic><tp:taxon-name><tp:taxon-name-part taxon-name-part-type="genus" reg="Selenophorus">Selenophorus</tp:taxon-name-part> <tp:taxon-name-part taxon-name-part-type="species" reg="iviei">iviei</tp:taxon-name-part></tp:taxon-name></italic>
            </td><td rowspan="1" colspan="1">1</td><td rowspan="1" colspan="1">42</td></tr><tr><td rowspan="1" colspan="1">
              <italic><tp:taxon-name><tp:taxon-name-part taxon-name-part-type="genus" reg="Selenophorus">Selenophorus</tp:taxon-name-part> <tp:taxon-name-part taxon-name-part-type="species" reg="fabricii">fabricii</tp:taxon-name-part></tp:taxon-name></italic>
            </td><td rowspan="1" colspan="1">19</td><td rowspan="1" colspan="1">162</td></tr><tr><td rowspan="1" colspan="1">
              <italic><tp:taxon-name><tp:taxon-name-part taxon-name-part-type="genus" reg="Selenophorus">Selenophorus</tp:taxon-name-part> <tp:taxon-name-part taxon-name-part-type="species" reg="flavilabris">flavilabris</tp:taxon-name-part> <tp:taxon-name-part taxon-name-part-type="subspecies" reg="flavilabris">flavilabris</tp:taxon-name-part></tp:taxon-name></italic>
            </td><td rowspan="1" colspan="1">4</td><td rowspan="1" colspan="1">77</td></tr><tr><td rowspan="1" colspan="1">
              <italic><tp:taxon-name><tp:taxon-name-part taxon-name-part-type="genus" reg="Selenophorus">Selenophorus</tp:taxon-name-part> <tp:taxon-name-part taxon-name-part-type="species" reg="flavilabris">flavilabris</tp:taxon-name-part> <tp:taxon-name-part taxon-name-part-type="subspecies" reg="cubanus">cubanus</tp:taxon-name-part></tp:taxon-name></italic>
            </td><td rowspan="1" colspan="1">5</td><td rowspan="1" colspan="1">175</td></tr><tr><td rowspan="1" colspan="1">
              <italic><tp:taxon-name><tp:taxon-name-part taxon-name-part-type="genus" reg="Selenophorus">Selenophorus</tp:taxon-name-part> <tp:taxon-name-part taxon-name-part-type="species" reg="flavilabris">flavilabris</tp:taxon-name-part> <tp:taxon-name-part taxon-name-part-type="subspecies" reg="ubancus">ubancus</tp:taxon-name-part></tp:taxon-name></italic>
            </td><td rowspan="1" colspan="1">15</td><td rowspan="1" colspan="1">798</td></tr><tr><td rowspan="1" colspan="1">
              <italic><tp:taxon-name><tp:taxon-name-part taxon-name-part-type="genus" reg="Selenophorus">Selenophorus</tp:taxon-name-part> <tp:taxon-name-part taxon-name-part-type="species" reg="integer">integer</tp:taxon-name-part></tp:taxon-name></italic>
            </td><td rowspan="1" colspan="1">7</td><td rowspan="1" colspan="1">1,626</td></tr><tr><td rowspan="1" colspan="1">
              <italic><tp:taxon-name><tp:taxon-name-part taxon-name-part-type="genus" reg="Selenophorus">Selenophorus</tp:taxon-name-part> <tp:taxon-name-part taxon-name-part-type="species" reg="propinquus">propinquus</tp:taxon-name-part></tp:taxon-name></italic>
            </td><td rowspan="1" colspan="1">13</td><td rowspan="1" colspan="1">677</td></tr><tr><td rowspan="1" colspan="1">
              <italic><tp:taxon-name><tp:taxon-name-part taxon-name-part-type="genus" reg="Selenophorus">Selenophorus</tp:taxon-name-part> <tp:taxon-name-part taxon-name-part-type="species" reg="alternans">alternans</tp:taxon-name-part></tp:taxon-name></italic>
            </td><td rowspan="1" colspan="1">3</td><td rowspan="1" colspan="1">90</td></tr><tr><td rowspan="1" colspan="1">
              <italic><tp:taxon-name><tp:taxon-name-part taxon-name-part-type="genus" reg="Selenophorus">Selenophorus</tp:taxon-name-part> <tp:taxon-name-part taxon-name-part-type="species" reg="pyritosus">pyritosus</tp:taxon-name-part></tp:taxon-name></italic>
            </td><td rowspan="1" colspan="1">4</td><td rowspan="1" colspan="1">1,201</td></tr><tr><td rowspan="1" colspan="1">
              <italic><tp:taxon-name><tp:taxon-name-part taxon-name-part-type="genus" reg="Selenophorus">Selenophorus</tp:taxon-name-part> <tp:taxon-name-part taxon-name-part-type="species" reg="woodruffi">woodruffi</tp:taxon-name-part></tp:taxon-name></italic>
            </td><td rowspan="1" colspan="1">1</td><td rowspan="1" colspan="1">135</td></tr><tr><td rowspan="1" colspan="1">
              <italic><tp:taxon-name><tp:taxon-name-part taxon-name-part-type="genus" reg="Selenophorus">Selenophorus</tp:taxon-name-part> <tp:taxon-name-part taxon-name-part-type="species" reg="parumpunctatus">parumpunctatus</tp:taxon-name-part></tp:taxon-name></italic>
            </td><td rowspan="1" colspan="1">8</td><td rowspan="1" colspan="1">9,779</td></tr><tr><td rowspan="1" colspan="1">
              <italic><tp:taxon-name><tp:taxon-name-part taxon-name-part-type="genus" reg="Selenophorus">Selenophorus</tp:taxon-name-part> <tp:taxon-name-part taxon-name-part-type="species" reg="striatopunctatus">striatopunctatus</tp:taxon-name-part></tp:taxon-name></italic>
            </td><td rowspan="1" colspan="1">12</td><td rowspan="1" colspan="1">1,731</td></tr><tr><td rowspan="1" colspan="1">
              <italic><tp:taxon-name><tp:taxon-name-part taxon-name-part-type="genus" reg="Discoderus">Discoderus</tp:taxon-name-part> <tp:taxon-name-part taxon-name-part-type="species" reg="beauvoisii">beauvoisii</tp:taxon-name-part></tp:taxon-name></italic>
            </td><td rowspan="1" colspan="1">15</td><td rowspan="1" colspan="1">1,874</td></tr><tr><td rowspan="1" colspan="1">
              <italic><tp:taxon-name><tp:taxon-name-part taxon-name-part-type="genus" reg="Discoderus">Discoderus</tp:taxon-name-part> <tp:taxon-name-part taxon-name-part-type="species" reg="cinctus">cinctus</tp:taxon-name-part></tp:taxon-name></italic>
            </td><td rowspan="1" colspan="1">1</td><td rowspan="1" colspan="1">83</td></tr><tr><td rowspan="1" colspan="1">
              <italic><tp:taxon-name><tp:taxon-name-part taxon-name-part-type="genus" reg="Discoderus">Discoderus</tp:taxon-name-part> <tp:taxon-name-part taxon-name-part-type="species" reg="cyaneopacus">cyaneopacus</tp:taxon-name-part></tp:taxon-name></italic>
            </td><td rowspan="1" colspan="1">1</td><td rowspan="1" colspan="1">17</td></tr><tr><td rowspan="1" colspan="1">
              <italic><tp:taxon-name><tp:taxon-name-part taxon-name-part-type="genus" reg="Discoderus">Discoderus</tp:taxon-name-part> <tp:taxon-name-part taxon-name-part-type="species" reg="thoracicus">thoracicus</tp:taxon-name-part></tp:taxon-name></italic>
            </td><td rowspan="1" colspan="1">4</td><td rowspan="1" colspan="1">225</td></tr></tbody></table></table-wrap><!--PageBreak--><!--PageBreak--></tp:treatment-sec><tp:treatment-sec sec-type="key" id="SECID0E5EBI"><title>Key to genera and species of West Indian Selenophori Group</title><table-wrap content-type="key" position="anchor" orientation="portrait"><table id="TID0EQBAE" rules="all"><tbody><tr><td rowspan="1" colspan="1">01</td><td rowspan="1" colspan="1">Body elongate, narrow, cylindrical (habitus, Fig. <xref ref-type="fig" rid="F62">62</xref>). Elytron with punctures only in striae 2 and 5</td><td rowspan="1" colspan="1">
                      <bold><italic><tp:taxon-name><tp:taxon-name-part taxon-name-part-type="genus" reg="Stenomorphus">Stenomorphus</tp:taxon-name-part></tp:taxon-name></italic> Dejean</bold>...<bold>02</bold></td></tr><tr><td rowspan="1" colspan="1">01'</td><td rowspan="1" colspan="1">Body not elongate, various in form. Elytron with punctures in striae 2, 5 and 7</td><td rowspan="1" colspan="1">
                      <bold>03</bold>
                    </td></tr><tr><td rowspan="1" colspan="1">02 (01)</td><td rowspan="1" colspan="1">Middle femur anteroventrally obtusely angulate or sinuate near apex. Geographical range: Cuba</td><td rowspan="1" colspan="1">
                      <bold><italic><tp:taxon-name><tp:taxon-name-part taxon-name-part-type="genus" reg="Stenomorphus">S.</tp:taxon-name-part> <tp:taxon-name-part taxon-name-part-type="species" reg="cubanus">cubanus</tp:taxon-name-part></tp:taxon-name></italic> Darlington</bold>, p. 116</td></tr><tr><td rowspan="1" colspan="1">02'</td><td rowspan="1" colspan="1">Middle femur anteroventrally angulate or more-or-less sharply dentate near apex. Geographical range: Hispaniola (habitus, Fig. <xref ref-type="fig" rid="F62">62</xref>)</td><td rowspan="1" colspan="1">
                      <bold><italic><tp:taxon-name><tp:taxon-name-part taxon-name-part-type="genus" reg="Stenomorphus">S.</tp:taxon-name-part> <tp:taxon-name-part taxon-name-part-type="species" reg="californicus">californicus</tp:taxon-name-part> <tp:taxon-name-part taxon-name-part-type="subspecies" reg="manni">manni</tp:taxon-name-part></tp:taxon-name></italic> Darlington</bold>, p. 113</td></tr><tr><td rowspan="1" colspan="1">03 (01')</td><td rowspan="1" colspan="1">Elytron with dorsal surface densely punctate, each puncture round, with seta shorter than those of striae 2, 5 and 7. Habitus, Fig. <xref ref-type="fig" rid="F1">1C</xref>. Geographical range: Lesser Antilles</td><td rowspan="1" colspan="1">
                      <bold><italic><tp:taxon-name><tp:taxon-name-part taxon-name-part-type="genus" reg="Athrostictus">Athrostictus</tp:taxon-name-part></tp:taxon-name></italic> Bates</bold>...<bold><italic><tp:taxon-name><tp:taxon-name-part taxon-name-part-type="genus" reg="Athrostictus">A.</tp:taxon-name-part> <tp:taxon-name-part taxon-name-part-type="species" reg="paganus">paganus</tp:taxon-name-part></tp:taxon-name></italic> (Dejean)</bold>, p. 24</td></tr><tr><td rowspan="1" colspan="1">03'</td><td rowspan="1" colspan="1">Elytron with dorsal surface impunctate (except the standard setigerous punctures in striae 2, 5 and 7), or intervals catenate, with elongate punctures. Geographical range in West Indies various</td><td rowspan="1" colspan="1">
                      <bold>04</bold>
                    </td></tr><tr><td rowspan="1" colspan="1">04 (03')</td><td rowspan="1" colspan="1">Elytron with dorsal surface with interconnected chains of punctures. Dorsal surface generally coppery (habitus, Fig. <xref ref-type="fig" rid="F1">1A</xref>). Geographical range: Lesser Antilles, Windward Islands – Mustique, in the Grenadines</td><td rowspan="1" colspan="1">
                      <bold><italic><tp:taxon-name><tp:taxon-name-part taxon-name-part-type="genus" reg="Neoaulacoryssus">Neoaulacoryssus</tp:taxon-name-part></tp:taxon-name></italic> Noonan</bold>...<bold><italic><tp:taxon-name><tp:taxon-name-part taxon-name-part-type="genus" reg="Neoaulacoryssus">N.</tp:taxon-name-part> <tp:taxon-name-part taxon-name-part-type="species" reg="cupripennis">cupripennis</tp:taxon-name-part></tp:taxon-name></italic> (Gory)</bold>, p. 18</td></tr><tr><td rowspan="1" colspan="1">04'</td><td rowspan="1" colspan="1">Elytron with dorsal surface smooth, glabrous, except few setigerous punctures in each of striae 2, 5 and 7</td><td rowspan="1" colspan="1">
                      <bold>05</bold>
                    </td></tr><tr><td rowspan="1" colspan="1">05 (04')</td><td rowspan="1" colspan="1">Elytron with prominent ridge bordered laterally by preapical fused portion of striae 7 and 8. Dorsal surface of head, pronotum and elytra greenish iridescent (habitus, Fig. <xref ref-type="fig" rid="F9">9</xref>), microlines evident only in irregularly distributed isolated spaces. Geographical range: Hispaniola</td><td rowspan="1" colspan="1">
                      <bold><italic><tp:taxon-name><tp:taxon-name-part taxon-name-part-type="genus" reg="Neodiachipteryx">Neodiachipteryx</tp:taxon-name-part></tp:taxon-name></italic> Noonan</bold>...<bold>06</bold></td></tr><tr><td rowspan="1" colspan="1">05'</td><td rowspan="1" colspan="1">Elytron preapically without prominent ridge, normally declivous. Color and surface various. Geographical range in the West Indies various</td><td rowspan="1" colspan="1">
                      <bold>07</bold>
                    </td></tr><tr><td rowspan="1" colspan="1">06 (05)</td><td rowspan="1" colspan="1">Labrum with anterior margin deeply notched medially. Elytron with interval 2 markedly convex at apex, intervals 3–5 moderately convex at apex (Fig. <xref ref-type="fig" rid="F10">10B</xref>)</td><td rowspan="1" colspan="1">
                      <bold><italic><tp:taxon-name><tp:taxon-name-part taxon-name-part-type="genus" reg="Neodiachipteryx">N.</tp:taxon-name-part> <tp:taxon-name-part taxon-name-part-type="species" reg="davidsoni">davidsoni</tp:taxon-name-part></tp:taxon-name></italic> sp. n.</bold>, p. 36</td></tr><tr><td rowspan="1" colspan="1">06'</td><td rowspan="1" colspan="1">Labrum with anterior margin shallowly concave, not notched. Elytron with interval 2 slightly convex, intervals 3–5 flat, as on elytral disc (Fig. <xref ref-type="fig" rid="F10">10A</xref>)</td><td rowspan="1" colspan="1">
                      <bold><italic><tp:taxon-name><tp:taxon-name-part taxon-name-part-type="genus" reg="Neodiachipteryx">N.</tp:taxon-name-part> <tp:taxon-name-part taxon-name-part-type="species" reg="cariniger">cariniger</tp:taxon-name-part></tp:taxon-name></italic> (Putzeys)</bold>, p. 33</td></tr><tr><td rowspan="1" colspan="1">07 (05')</td><td rowspan="1" colspan="1">Front tibia with lateral margin near apex with row of three or four stout spines. Pronotum with posteriolateral angles more or less broadly rounded. Elytron dorsally with mesh pattern isodiametric. Habitus Fig. <xref ref-type="fig" rid="F66">66A–D</xref>. Geographical range: Bahamas and Greater Antilles</td><td rowspan="1" colspan="1">
                      <bold><italic><tp:taxon-name><tp:taxon-name-part taxon-name-part-type="genus" reg="Discoderus">Discoderus</tp:taxon-name-part></tp:taxon-name></italic> LeConte</bold>...<bold>08</bold></td></tr><tr><td rowspan="1" colspan="1">07'</td><td rowspan="1" colspan="1">Front tibia with lateral margin with not more than two spines. Posteriolateral angles of pronotum various. Geographical range: Greater and Lesser Antilles and Bahamas</td><td rowspan="1" colspan="1">
                      <bold>11</bold>
                    </td></tr><!--PageBreak--><tr><td rowspan="1" colspan="1">08 (07)</td><td rowspan="1" colspan="1">Pronotum rufous. Elytra bicolored: intervals 2–5 piceous or piceous with faintly metallic green luster; intervals 1 and 6–8 rufous</td><td rowspan="1" colspan="1">
                      <bold>09</bold>
                    </td></tr><tr><td rowspan="1" colspan="1">08'</td><td rowspan="1" colspan="1">Pronotum metallic blue or green. Elytra metallic blue (like pronotum), green or bronze</td><td rowspan="1" colspan="1">
                      <bold>10</bold>
                    </td></tr><tr><td rowspan="1" colspan="1">09 (08)</td><td rowspan="1" colspan="1">Pronotum with lateral margins and posteriolateral angles broadly rounded. Habitus, Fig. <xref ref-type="fig" rid="F66">66B</xref>. Geographical range: Cuba</td><td rowspan="1" colspan="1">
                      <bold><italic><tp:taxon-name><tp:taxon-name-part taxon-name-part-type="genus" reg="Discoderus">D.</tp:taxon-name-part> <tp:taxon-name-part taxon-name-part-type="species" reg="cinctus">cinctus</tp:taxon-name-part></tp:taxon-name></italic> (Putzeys)</bold>, p. 120</td></tr><tr><td rowspan="1" colspan="1">09'</td><td rowspan="1" colspan="1">Pronotum with lateral margins narrowly rounded; posteriolateral angles narrowly rounded in females, in males angles projected posteriorly, posterior margin slightly excised laterally. Habitus, Fig. <xref ref-type="fig" rid="F66">66D</xref>. Geographical range: Hispaniola</td><td rowspan="1" colspan="1">
                      <bold><italic><tp:taxon-name><tp:taxon-name-part taxon-name-part-type="genus" reg="Discoderus">D.</tp:taxon-name-part> <tp:taxon-name-part taxon-name-part-type="species" reg="thoracicus">thoracicus</tp:taxon-name-part></tp:taxon-name></italic> (Putzeys)</bold>, p. 124</td></tr><tr><td rowspan="1" colspan="1">10 (08')</td><td rowspan="1" colspan="1">Labrum with anterior margin deeply emarginate. Clypeus with anterior margin angularly emarginated, less deeply so than the labrum. Habitus, Fig. <xref ref-type="fig" rid="F66">66C</xref>. Geographical range: Hispaniola</td><td rowspan="1" colspan="1">
                      <bold><italic><tp:taxon-name><tp:taxon-name-part taxon-name-part-type="genus" reg="Discoderus">D.</tp:taxon-name-part> <tp:taxon-name-part taxon-name-part-type="species" reg="cyaneopacus">cyaneopacus</tp:taxon-name-part></tp:taxon-name></italic> (Darlington)</bold>, p. 121</td></tr><tr><td rowspan="1" colspan="1">10'</td><td rowspan="1" colspan="1">Labrum with anterior margin subtruncate. Clypeus with anterior margin shallowly concave. Habitus, Fig. <xref ref-type="fig" rid="F66">66A</xref>. Geographical range: Bahamas and islands of the Greater Antilles</td><td rowspan="1" colspan="1">
                      <bold><italic><tp:taxon-name><tp:taxon-name-part taxon-name-part-type="genus" reg="Discoderus">D.</tp:taxon-name-part> <tp:taxon-name-part taxon-name-part-type="species" reg="beauvoisii">beauvoisii</tp:taxon-name-part></tp:taxon-name></italic> (Dejean)</bold>, p. 117</td></tr><tr><td rowspan="1" colspan="1">11 (07')</td><td rowspan="1" colspan="1">Head large (Fig. <xref ref-type="fig" rid="F5">5A–C</xref>); clypeus with anterior margin concave, basal membrane of labrum exposed medially. Labrum with anterior margin broadly notched. Elytra iridescent</td><td rowspan="1" colspan="1">
                      <bold><italic><tp:taxon-name><tp:taxon-name-part taxon-name-part-type="genus" reg="Amblygnathus">Amblygnathus</tp:taxon-name-part></tp:taxon-name></italic> Dejean</bold>...<bold>12</bold></td></tr><tr><td rowspan="1" colspan="1">11'</td><td rowspan="1" colspan="1">Head average; clypeus and labrum as above in few individuals, most with anterior margins subtruncate or slightly concave. Elytra iridescent or not</td><td rowspan="1" colspan="1">
                      <bold>14</bold>
                    </td></tr><tr><td rowspan="1" colspan="1">12 (11)</td><td rowspan="1" colspan="1">Legs black. Habitus, Fig. <xref ref-type="fig" rid="F5">5A</xref>. Geographical range: Lesser Antilles, Windward Islands, Guadeloupe</td><td rowspan="1" colspan="1">
                      <bold><italic><tp:taxon-name><tp:taxon-name-part taxon-name-part-type="genus" reg="Amblygnathus">A.</tp:taxon-name-part> <tp:taxon-name-part taxon-name-part-type="species" reg="cephalotes">cephalotes</tp:taxon-name-part></tp:taxon-name></italic> Dejean</bold>, p. 27</td></tr><tr><td rowspan="1" colspan="1">12'</td><td rowspan="1" colspan="1">Legs testaceous or flavous. Geographical range: Greater and Lesser Antilles</td><td rowspan="1" colspan="1">
                      <bold>13</bold>
                    </td></tr><tr><td rowspan="1" colspan="1">13 (12')</td><td rowspan="1" colspan="1">Pronotum with posteriolateral angles subangulate. Habitus, Fig. <xref ref-type="fig" rid="F5">5C</xref>. Geographical range: Guadeloupe</td><td rowspan="1" colspan="1">
                      <bold><italic><tp:taxon-name><tp:taxon-name-part taxon-name-part-type="genus" reg="Amblygnathus">A.</tp:taxon-name-part> <tp:taxon-name-part taxon-name-part-type="species" reg="gilvipes">g.</tp:taxon-name-part> <tp:taxon-name-part taxon-name-part-type="subspecies" reg="gilvipes">gilvipes</tp:taxon-name-part></tp:taxon-name></italic> Ball &amp; Maddison</bold>, p. 32</td></tr><tr><td rowspan="1" colspan="1">13'</td><td rowspan="1" colspan="1">Pronotum with posteriolateral angles rounded. Habitus, Fig. <xref ref-type="fig" rid="F5">5 B</xref>. Geographical range: Greater Antilles</td><td rowspan="1" colspan="1">
                      <bold><italic><tp:taxon-name><tp:taxon-name-part taxon-name-part-type="genus" reg="Amblygnathus">A.</tp:taxon-name-part> <tp:taxon-name-part taxon-name-part-type="species" reg="puncticollis">puncticollis</tp:taxon-name-part></tp:taxon-name></italic> (Putzeys)</bold>, p. 29</td></tr><tr><td rowspan="1" colspan="1">14 (11')</td><td rowspan="1" colspan="1">Pterothorax with lateral margin of metepisternum only slightly longer than wide at anterior margin, specimen without membranous flight wing. Habitus, Fig. <xref ref-type="fig" rid="F1">1B</xref>. Geographical range: Puerto Rico</td><td rowspan="1" colspan="1"/><td rowspan="1" colspan="1">
                      <bold><italic><tp:taxon-name><tp:taxon-name-part taxon-name-part-type="genus" reg="Paraulacoryssus">Paraulacoryssus</tp:taxon-name-part></tp:taxon-name></italic>, gen. n.</bold>...<bold><italic><tp:taxon-name><tp:taxon-name-part taxon-name-part-type="genus" reg="Paraulacoryssus">P.</tp:taxon-name-part> <tp:taxon-name-part taxon-name-part-type="species" reg="puertoricensis">puertoricensis</tp:taxon-name-part></tp:taxon-name></italic> (Mutchler)</bold>, p. 22</td></tr><tr><td rowspan="1" colspan="1">14'</td><td rowspan="1" colspan="1">Pterothorax with lateral margin of metepisternum distinctly longer than wide at anterior margin, specimen with membranous flight wing. Geographical range: West Indies</td><td rowspan="1" colspan="1">
                      <bold><italic><tp:taxon-name><tp:taxon-name-part taxon-name-part-type="genus" reg="Selenophorus">Selenophorus</tp:taxon-name-part></tp:taxon-name></italic> Dejean</bold>...<bold>15</bold></td></tr><tr><td rowspan="1" colspan="1">15 (14')</td><td rowspan="1" colspan="1">Elytron with striae 1–7 distinctly punctate, in addition to the serial punctures in striae 2, 5 and 7. Habitus, Fig. <xref ref-type="fig" rid="F58">58</xref>. Geographical range: Greater Antilles and Lesser Antilles, St. Lucia, Windward Islands</td><td rowspan="1" colspan="1">
                      <bold><italic><tp:taxon-name><tp:taxon-name-part taxon-name-part-type="genus" reg="Selenophorus">S.</tp:taxon-name-part> <tp:taxon-name-part taxon-name-part-type="species" reg="striatopunctatus">striatopunctatus</tp:taxon-name-part></tp:taxon-name></italic> species group</bold>...<bold><italic><tp:taxon-name><tp:taxon-name-part taxon-name-part-type="genus" reg="Selenophorus">S.</tp:taxon-name-part> <tp:taxon-name-part taxon-name-part-type="species" reg="striatopunctatus">striatopunctatus</tp:taxon-name-part></tp:taxon-name></italic> Putzeys</bold></td></tr><tr><td rowspan="1" colspan="1">15'</td><td rowspan="1" colspan="1">Elytron with striae 1–7 impunctate, except for serial punctures in striae 2, 5 and 7 (interruptions in the striae may appear as punctures)</td><td rowspan="1" colspan="1">
                      <bold>16</bold>
                    </td></tr><tr><td rowspan="1" colspan="1">16 (15')</td><td rowspan="1" colspan="1">Elytron with preapical notch on lateral margin</td><td rowspan="1" colspan="1">
                      <bold><italic><tp:taxon-name><tp:taxon-name-part taxon-name-part-type="genus" reg="Selenophorus">S.</tp:taxon-name-part> <tp:taxon-name-part taxon-name-part-type="species" reg="parumpunctatus">parumpunctatus</tp:taxon-name-part></tp:taxon-name></italic> species group</bold>...<bold>17</bold></td></tr><tr><td rowspan="1" colspan="1">16'</td><td rowspan="1" colspan="1">Elytron with preapical margin laterally hardly or not sinuate</td><td rowspan="1" colspan="1">
                      <bold>18</bold>
                    </td></tr><!--PageBreak--><tr><td rowspan="1" colspan="1">17 (16)</td><td rowspan="1" colspan="1">Pronotum markedly narrow posteriorly, posteriolateral angles broadly rounded. Elytron with the standard setigerous punctures of striae 2, 5 and 7 not foveate. Habitus, Fig. <xref ref-type="fig" rid="F54">54B</xref>. Geographical range: throughout West Indies</td><td rowspan="1" colspan="1">
                      <bold><italic><tp:taxon-name><tp:taxon-name-part taxon-name-part-type="genus" reg="Selenophorus">S.</tp:taxon-name-part> <tp:taxon-name-part taxon-name-part-type="species" reg="parumpunctatus">parumpunctatus</tp:taxon-name-part></tp:taxon-name></italic> Dejean</bold>, p. 106</td></tr><tr><td rowspan="1" colspan="1">17'</td><td rowspan="1" colspan="1">Pronotum markedly narrowed posteriorly, posteriolateral angles angulate, obtuse. Elytron with the standard setigerous punctures of striae 2, 5 and 7 markedly foveate. Habitus, Fig. <xref ref-type="fig" rid="F54">54A</xref>. Geographical range: Cuba</td><td rowspan="1" colspan="1">
                      <bold><italic><tp:taxon-name><tp:taxon-name-part taxon-name-part-type="genus" reg="Selenophorus">S.</tp:taxon-name-part> <tp:taxon-name-part taxon-name-part-type="species" reg="obtusoides">obtusoides</tp:taxon-name-part></tp:taxon-name></italic> sp. n.</bold>, p. 104</td></tr><tr><td rowspan="1" colspan="1">18 (16')</td><td rowspan="1" colspan="1">Ventral surface of basitarsus of hind tarsus with inner spines forming a single contiguous row of spines</td><td rowspan="1" colspan="1">
                      <bold><italic><tp:taxon-name><tp:taxon-name-part taxon-name-part-type="genus" reg="Selenophorus">S.</tp:taxon-name-part> <tp:taxon-name-part taxon-name-part-type="species" reg="hylacis">hylacis</tp:taxon-name-part></tp:taxon-name></italic> species group</bold>...<bold>19</bold></td></tr><tr><td rowspan="1" colspan="1">18'</td><td rowspan="1" colspan="1">Ventral surface of basitarsus of hind tarsus with inner spines not forming a single contiguous row of spines</td><td rowspan="1" colspan="1">
                      <bold>23</bold>
                    </td></tr><tr><td rowspan="1" colspan="1">19 (18)</td><td rowspan="1" colspan="1">Elytra distinctly bicolored, rufo-testaceous with dark discal cloud. Habitus, Fig. <xref ref-type="fig" rid="F25">25C</xref></td><td rowspan="1" colspan="1">
                      <bold><italic><tp:taxon-name><tp:taxon-name-part taxon-name-part-type="genus" reg="Selenophorus">S.</tp:taxon-name-part> <tp:taxon-name-part taxon-name-part-type="species" reg="dubius">dubius</tp:taxon-name-part></tp:taxon-name></italic> Putzeys</bold>, p. 59</td></tr><tr><td rowspan="1" colspan="1">19'</td><td rowspan="1" colspan="1">Elytra unicolorous, rufo-piceous to piceous</td><td rowspan="1" colspan="1">
                      <bold>20</bold>
                    </td></tr><tr><td rowspan="1" colspan="1">20 (19')</td><td rowspan="1" colspan="1">Pronotum subcordate, posteriolateral angles nearly rectangular, prominent. Habitus, Fig. <xref ref-type="fig" rid="F25">25B</xref>. Geographical range: Hispaniola</td><td rowspan="1" colspan="1">
                      <bold><italic><tp:taxon-name><tp:taxon-name-part taxon-name-part-type="genus" reg="Selenophorus">S.</tp:taxon-name-part> <tp:taxon-name-part taxon-name-part-type="species" reg="dessalinesi">dessalinesi</tp:taxon-name-part></tp:taxon-name></italic> Ball and Shpeley</bold>, p. 55</td></tr><tr><td rowspan="1" colspan="1">20'</td><td rowspan="1" colspan="1">Pronotum not subcordate, posteriolateral angles obtuse to rounded</td><td rowspan="1" colspan="1">
                      <bold>21</bold>
                    </td></tr><tr><td rowspan="1" colspan="1">21 (20')</td><td rowspan="1" colspan="1">Hind angles of pronotum broadly rounded. Habitus, Fig. <xref ref-type="fig" rid="F25">25A</xref>. Geographical range: Hispaniola</td><td rowspan="1" colspan="1">
                      <bold><italic><tp:taxon-name><tp:taxon-name-part taxon-name-part-type="genus" reg="Selenophorus">S.</tp:taxon-name-part> <tp:taxon-name-part taxon-name-part-type="species" reg="clypealis">clypealis</tp:taxon-name-part></tp:taxon-name></italic> Ball and Shpeley</bold>, p. 55</td></tr><tr><td rowspan="1" colspan="1">21'</td><td rowspan="1" colspan="1">Hind angles of pronotum obtuse, not broadly rounded</td><td rowspan="1" colspan="1">
                      <bold>22</bold>
                    </td></tr><tr><td rowspan="1" colspan="1">22 (21')</td><td rowspan="1" colspan="1">Pronotum with posteriolateral area coarsely punctate. Mesh pattern of elytra with sculpticells slightly transverse, about 2 to 3 times wide as long; elytra not iridescent. Habitus, Fig. <xref ref-type="fig" rid="F26">26</xref>. Geographical range: Greater and Lesser Antilles</td><td rowspan="1" colspan="1">
                      <bold><italic><tp:taxon-name><tp:taxon-name-part taxon-name-part-type="genus" reg="Selenophorus">S.</tp:taxon-name-part> <tp:taxon-name-part taxon-name-part-type="species" reg="subquadratus">subquadratus</tp:taxon-name-part></tp:taxon-name></italic> (Putzeys)</bold>, p. 63</td></tr><tr><td rowspan="1" colspan="1">22'</td><td rowspan="1" colspan="1">Pronotum with posteriolateral area impunctate. Mesh pattern of elytra with sculpticells moderately transverse; elytra faintly iridescent. Habitus, Fig. <xref ref-type="fig" rid="F25">25D</xref>. Geographical range: Puerto Rico and Lesser Antilles</td><td rowspan="1" colspan="1">
                      <bold><italic><tp:taxon-name><tp:taxon-name-part taxon-name-part-type="genus" reg="Selenophorus">S.</tp:taxon-name-part> <tp:taxon-name-part taxon-name-part-type="species" reg="parvus">parvus</tp:taxon-name-part></tp:taxon-name></italic> Darlington</bold>, p. 60</td></tr><tr><td rowspan="1" colspan="1">23 (18')</td><td rowspan="1" colspan="1">Elytron with dorsal surface shining or matte, lacking iridescence; microlines evident at 100×; mesh pattern isodiametric to slightly transverse</td><td rowspan="1" colspan="1">
                      <bold>24</bold>
                    </td></tr><tr><td rowspan="1" colspan="1">23'</td><td rowspan="1" colspan="1">Elytron with dorsal surface slightly to markedly iridescent; microlines evident or not at 100×; mesh pattern slightly to markedly transverse</td><td rowspan="1" colspan="1">
                      <bold>30</bold>
                    </td></tr><tr><td rowspan="1" colspan="1">24 (23)</td><td rowspan="1" colspan="1">Pronotum with posteriolateral angles broadly rounded. Hind tarsus with tarsomeres long and slender, length about the same as length of hind tibia</td><td rowspan="1" colspan="1">
                      <bold>25</bold>
                    </td></tr><tr><td rowspan="1" colspan="1">24'</td><td rowspan="1" colspan="1">Pronotum with posteriolateral angles rectangular or slightly rounded. Hind tarsus with tarsomeres short, length about 2/3 length of hind tibia</td><td rowspan="1" colspan="1">
                      <bold><italic><tp:taxon-name><tp:taxon-name-part taxon-name-part-type="genus" reg="Selenophorus">S.</tp:taxon-name-part> <tp:taxon-name-part taxon-name-part-type="species" reg="palliatus">palliatus</tp:taxon-name-part></tp:taxon-name></italic> species group</bold>...<bold>27</bold></td></tr><tr><td rowspan="1" colspan="1">25 (24)</td><td rowspan="1" colspan="1">Pronotum wider, posteriolateral impressions impunctate, or with only a few small punctures. Habitus, Fig. <xref ref-type="fig" rid="F22">22</xref>. Geographical range: Windward Islands of Lesser Antilles</td><td rowspan="1" colspan="1">
                      <bold><italic><tp:taxon-name><tp:taxon-name-part taxon-name-part-type="genus" reg="Selenophorus">S.</tp:taxon-name-part> <tp:taxon-name-part taxon-name-part-type="species" reg="seriatoporus">seriatoporus</tp:taxon-name-part></tp:taxon-name></italic> species group</bold>...<bold><italic><tp:taxon-name><tp:taxon-name-part taxon-name-part-type="genus" reg="Selenophorus">S.</tp:taxon-name-part> <tp:taxon-name-part taxon-name-part-type="species" reg="spinosus">spinosus</tp:taxon-name-part></tp:taxon-name></italic>, new species</bold>, p. 52</td></tr><tr><td rowspan="1" colspan="1">25'</td><td rowspan="1" colspan="1">Pronotum narrower, with posteriolateral impressions and adjoining areas moderately to densely punctate</td><td rowspan="1" colspan="1">
                      <bold><italic><tp:taxon-name><tp:taxon-name-part taxon-name-part-type="genus" reg="Selenophorus">S.</tp:taxon-name-part> <tp:taxon-name-part taxon-name-part-type="species" reg="discopunctatus">discopunctatus</tp:taxon-name-part></tp:taxon-name></italic> species group</bold>...<bold>26</bold></td></tr><!--PageBreak--><tr><td rowspan="1" colspan="1">26 (25')</td><td rowspan="1" colspan="1">Pronotum with posteriolateral impressions moderately punctate, but not rugose. Habitus, Fig. <xref ref-type="fig" rid="F14">14A</xref>. Geographical range: throughout West Indies</td><td rowspan="1" colspan="1">
                      <bold><italic><tp:taxon-name><tp:taxon-name-part taxon-name-part-type="genus" reg="Selenophorus">S.</tp:taxon-name-part> <tp:taxon-name-part taxon-name-part-type="species" reg="discopunctatus">discopunctatus</tp:taxon-name-part></tp:taxon-name></italic> Dejean</bold>, p. 39</td></tr><tr><td rowspan="1" colspan="1">26'</td><td rowspan="1" colspan="1">Pronotum with posteriolateral impression and adjacent areas densely punctate, rugose. Habitus, Fig. <xref ref-type="fig" rid="F14">14B</xref>. Geographical range: Windward Islands of Lesser Antilles</td><td rowspan="1" colspan="1">
                      <bold><italic><tp:taxon-name><tp:taxon-name-part taxon-name-part-type="genus" reg="Selenophorus">S.</tp:taxon-name-part> <tp:taxon-name-part taxon-name-part-type="species" reg="yucatanus">yucatanus</tp:taxon-name-part></tp:taxon-name></italic> Putzeys</bold>, p. 42</td></tr><tr><td rowspan="1" colspan="1">27 (24')</td><td rowspan="1" colspan="1">Pronotum with posteriolateral angles narrowly rounded. Habitus, Fig. <xref ref-type="fig" rid="F49">49B</xref>. Geographical range: Bahama Islands</td><td rowspan="1" colspan="1">
                      <bold><italic><tp:taxon-name><tp:taxon-name-part taxon-name-part-type="genus" reg="Selenophorus">S.</tp:taxon-name-part> <tp:taxon-name-part taxon-name-part-type="species" reg="palliatus">palliatus</tp:taxon-name-part></tp:taxon-name></italic> (Fabricius)</bold>, p. 96</td></tr><tr><td rowspan="1" colspan="1">27'</td><td rowspan="1" colspan="1">Pronotum with posteriolateral angles rectangular</td><td rowspan="1" colspan="1">
                      <bold>28</bold>
                    </td></tr><tr><td rowspan="1" colspan="1">28 (27')</td><td rowspan="1" colspan="1">Elytron with apical portion and disc concolorous, or apical area narrowly and slightly paler. Body size larger, <abbrev xmlns:xlink="http://www.w3.org/1999/xlink" xlink:title="Standardized Body Length" id="ABBRID0E2OCI" xlink:type="simple">SBL</abbrev> 6.92–8.60 mm. Habitus, Fig. <xref ref-type="fig" rid="F49">49C</xref>. Geographical range: Bahamas, Cayman Brac and Greater Antillean islands of Jamaica, Cuba and Hispaniola</td><td rowspan="1" colspan="1">
                      <bold><italic><tp:taxon-name><tp:taxon-name-part taxon-name-part-type="genus" reg="Selenophorus">S.</tp:taxon-name-part> <tp:taxon-name-part taxon-name-part-type="species" reg="pyritosus">pyritosus</tp:taxon-name-part></tp:taxon-name></italic> Dejean</bold>, p. 97</td></tr><tr><td rowspan="1" colspan="1">28'</td><td rowspan="1" colspan="1">Elytron with apical area distinctly paler than discal area</td><td rowspan="1" colspan="1">
                      <bold>29</bold>
                    </td></tr><tr><td rowspan="1" colspan="1">29 (28')</td><td rowspan="1" colspan="1">Elytron with apical area and preapical part of suture distinctly paler than disc; intervals without punctures basally. Habitus, Fig. <xref ref-type="fig" rid="F49">49A</xref>. Geographical range: Lesser and Greater Antilles (not recorded from Jamaica) and Bahama Islands</td><td rowspan="1" colspan="1">
                      <bold><italic><tp:taxon-name><tp:taxon-name-part taxon-name-part-type="genus" reg="Selenophorus">S.</tp:taxon-name-part> <tp:taxon-name-part taxon-name-part-type="species" reg="alternans">alternans</tp:taxon-name-part></tp:taxon-name></italic> Dejean</bold>, p. 95</td></tr><tr><td rowspan="1" colspan="1">29'</td><td rowspan="1" colspan="1">Elytron with apical area distinctly paler than disc and intervals 6 and 7 slightly paler than disc; intervals with fine punctures basally. Habitus, Fig. <xref ref-type="fig" rid="F49">49D</xref>. Geographical range: Lesser Antillean islands of Grenada and Mayreau</td><td rowspan="1" colspan="1">
                      <bold><italic><tp:taxon-name><tp:taxon-name-part taxon-name-part-type="genus" reg="Selenophorus">S.</tp:taxon-name-part> <tp:taxon-name-part taxon-name-part-type="species" reg="woodruffi">woodruffi</tp:taxon-name-part></tp:taxon-name></italic> Ball and Shpeley</bold>, p. 101</td></tr><tr><td rowspan="1" colspan="1">30 (23')</td><td rowspan="1" colspan="1">Smaller in size, <abbrev xmlns:xlink="http://www.w3.org/1999/xlink" xlink:title="Standardized Body Length" id="ABBRID0EGSCI" xlink:type="simple">SBL</abbrev> 3.60–5.84 mm</td><td rowspan="1" colspan="1">
                      <bold>31</bold>
                    </td></tr><tr><td rowspan="1" colspan="1">30'</td><td rowspan="1" colspan="1">Larger in size, <abbrev xmlns:xlink="http://www.w3.org/1999/xlink" xlink:title="Standardized Body Length" id="ABBRID0EYSCI" xlink:type="simple">SBL</abbrev> 6.72–10.12 mm</td><td rowspan="1" colspan="1">
                      <bold><italic><tp:taxon-name><tp:taxon-name-part taxon-name-part-type="genus" reg="Selenophorus">S.</tp:taxon-name-part> <tp:taxon-name-part taxon-name-part-type="species" reg="opalinus">opalinus</tp:taxon-name-part></tp:taxon-name></italic> species group</bold>...<bold>39</bold></td></tr><tr><td rowspan="1" colspan="1">31 (30)</td><td rowspan="1" colspan="1">Elytron without parascutellar stria</td><td rowspan="1" colspan="1">
                      <bold><italic><tp:taxon-name><tp:taxon-name-part taxon-name-part-type="genus" reg="Selenophorus">S.</tp:taxon-name-part> <tp:taxon-name-part taxon-name-part-type="species" reg="nonseriatus">nonseriatus</tp:taxon-name-part></tp:taxon-name></italic> species group</bold>...<bold>32</bold></td></tr><tr><td rowspan="1" colspan="1">31'</td><td rowspan="1" colspan="1">Elytron with parascutellar stria</td><td rowspan="1" colspan="1">
                      <bold>34</bold>
                    </td></tr><tr><td rowspan="1" colspan="1">32 (31)</td><td rowspan="1" colspan="1">Posterior margin of pronotum beaded only laterally. Habitus, Fig. <xref ref-type="fig" rid="F35">35A</xref>. Geographical range: Lesser Antilles – Guadeloupe</td><td rowspan="1" colspan="1">
                      <bold><italic><tp:taxon-name><tp:taxon-name-part taxon-name-part-type="genus" reg="Selenophorus">S.</tp:taxon-name-part> <tp:taxon-name-part taxon-name-part-type="species" reg="irec">irec</tp:taxon-name-part></tp:taxon-name></italic> sp. n.</bold>, p. 71</td></tr><tr><td rowspan="1" colspan="1">32'</td><td rowspan="1" colspan="1">Posterior margin of pronotum not beaded</td><td rowspan="1" colspan="1">
                      <bold>33</bold>
                    </td></tr><tr><td rowspan="1" colspan="1">33 (32')</td><td rowspan="1" colspan="1">Pronotum unicolorous, lateral bead same color as disc. Elytral striae wider apically than on disc, 2–3 sculpticells wide. Habitus, Fig. <xref ref-type="fig" rid="F35">35C</xref>. Geographical range: Greater Antillean islands of Jamaica and Hispaniola</td><td rowspan="1" colspan="1">
                      <bold><italic><tp:taxon-name><tp:taxon-name-part taxon-name-part-type="genus" reg="Selenophorus">S.</tp:taxon-name-part> <tp:taxon-name-part taxon-name-part-type="species" reg="nonseriatus">nonseriatus</tp:taxon-name-part></tp:taxon-name></italic> Darlington</bold>, p. 77</td></tr><tr><td rowspan="1" colspan="1">33'</td><td rowspan="1" colspan="1">Pronotum bicolored, lateral bead paler than disc. Elytral striae same width apically as on disc, 1 sculpticell wide. Habitus, Fig. <xref ref-type="fig" rid="F35">35B</xref>. Geographical range: Lesser Antillean islands of Montserrat, St. Lucia, St. Vincent and Grenada</td><td rowspan="1" colspan="1">
                      <bold><italic><tp:taxon-name><tp:taxon-name-part taxon-name-part-type="genus" reg="Selenophorus">S.</tp:taxon-name-part> <tp:taxon-name-part taxon-name-part-type="species" reg="iviei">iviei</tp:taxon-name-part></tp:taxon-name></italic>, sp n.</bold>, p. 72</td></tr><tr><td rowspan="1" colspan="1">34 (31')</td><td rowspan="1" colspan="1">Dorsum with no visible microlines at 100×; moderate green and blue metallic luster. Pronotum with posteriolateral impressions impunctate. Habitus, Fig. <xref ref-type="fig" rid="F31">31B</xref>. Geographical range: Jamaica</td><td rowspan="1" colspan="1">
                      <bold><italic><tp:taxon-name><tp:taxon-name-part taxon-name-part-type="genus" reg="Selenophorus">S.</tp:taxon-name-part> <tp:taxon-name-part taxon-name-part-type="species" reg="mundus">mundus</tp:taxon-name-part></tp:taxon-name></italic> species group</bold>, in part...<bold><italic><tp:taxon-name><tp:taxon-name-part taxon-name-part-type="genus" reg="Selenophorus">S.</tp:taxon-name-part> <tp:taxon-name-part taxon-name-part-type="species" reg="paramundus">paramundus</tp:taxon-name-part></tp:taxon-name></italic> Ball and Shpeley</bold>, p. 67</td></tr><tr><td rowspan="1" colspan="1">34'</td><td rowspan="1" colspan="1">Combination of characters not as above</td><td rowspan="1" colspan="1">
                      <bold>35</bold>
                    </td></tr><!--PageBreak--><tr><td rowspan="1" colspan="1">35 (34')</td><td rowspan="1" colspan="1">Smaller in size, <abbrev xmlns:xlink="http://www.w3.org/1999/xlink" xlink:title="Standardized Body Length" id="ABBRID0E5ZCI" xlink:type="simple">SBL</abbrev> 3.60–4.88 mm</td><td rowspan="1" colspan="1">
                      <bold><italic><tp:taxon-name><tp:taxon-name-part taxon-name-part-type="genus" reg="Selenophorus">S.</tp:taxon-name-part> <tp:taxon-name-part taxon-name-part-type="species" reg="mundus">mundus</tp:taxon-name-part></tp:taxon-name></italic> species group</bold>, in part...<bold>36</bold></td></tr><tr><td rowspan="1" colspan="1">35'</td><td rowspan="1" colspan="1">Larger in size, <abbrev xmlns:xlink="http://www.w3.org/1999/xlink" xlink:title="Standardized Body Length" id="ABBRID0E41CI" xlink:type="simple">SBL</abbrev> 4.93–5.84 mm</td><td rowspan="1" colspan="1">
                      <bold><italic><tp:taxon-name><tp:taxon-name-part taxon-name-part-type="genus" reg="Selenophorus">S.</tp:taxon-name-part> <tp:taxon-name-part taxon-name-part-type="species" reg="latior">latior</tp:taxon-name-part></tp:taxon-name></italic> species group</bold>...<bold>37</bold></td></tr><tr><td rowspan="1" colspan="1">36 (35)</td><td rowspan="1" colspan="1">Head with microlines effaced on frons and vertex, not visible at 100×, surface very shiny. Habitus, Fig. <xref ref-type="fig" rid="F31">31C</xref>. Geographical range: Hispaniola</td><td rowspan="1" colspan="1">
                      <bold><italic><tp:taxon-name><tp:taxon-name-part taxon-name-part-type="genus" reg="Selenophorus">S.</tp:taxon-name-part> <tp:taxon-name-part taxon-name-part-type="species" reg="pseudomundus">pseudomundus</tp:taxon-name-part></tp:taxon-name></italic> Ball and Shpeley</bold>, p. 69</td></tr><tr><td rowspan="1" colspan="1">36'</td><td rowspan="1" colspan="1">Head with microlines distinct, meshes isodiametric, visible at 100×, surface shiny. Habitus, Fig. <xref ref-type="fig" rid="F31">31A</xref>. Geographical range: Hispaniola</td><td rowspan="1" colspan="1">
                      <bold><italic><tp:taxon-name><tp:taxon-name-part taxon-name-part-type="genus" reg="Selenophorus">S.</tp:taxon-name-part> <tp:taxon-name-part taxon-name-part-type="species" reg="mundus">mundus</tp:taxon-name-part></tp:taxon-name></italic> Putzeys</bold>, p. 65</td></tr><tr><td rowspan="1" colspan="1">37 (35')</td><td rowspan="1" colspan="1">Pronotum with broad base, lateral margin little rounded, posteriolateral impressions impunctate. Habitus, Fig. <xref ref-type="fig" rid="F18">18B</xref>. Geographical range: Greater Antilles— Hispaniola, Puerto Rico, and Virgin Islands; and Lesser Antilles— Guadeloupe, St. Lucia and Grenada</td><td rowspan="1" colspan="1">
                      <bold><italic><tp:taxon-name><tp:taxon-name-part taxon-name-part-type="genus" reg="Selenophorus">S.</tp:taxon-name-part> <tp:taxon-name-part taxon-name-part-type="species" reg="latior">latior</tp:taxon-name-part></tp:taxon-name></italic> Darlington</bold>, p. 48</td></tr><tr><td rowspan="1" colspan="1">37'</td><td rowspan="1" colspan="1">Pronotum with narrow base, lateral margins more rounded, posteriolateral impressions punctate</td><td rowspan="1" colspan="1">
                      <bold>38</bold>
                    </td></tr><tr><td rowspan="1" colspan="1">38 (37')</td><td rowspan="1" colspan="1">Pronotum with posteriolateral angles broadly rounded, posteriolateral impressions coarsely punctate. Habitus, Fig. <xref ref-type="fig" rid="F18">18C</xref>. Geographical range: Cuba</td><td rowspan="1" colspan="1">
                      <bold><italic><tp:taxon-name><tp:taxon-name-part taxon-name-part-type="genus" reg="Selenophorus">S.</tp:taxon-name-part> <tp:taxon-name-part taxon-name-part-type="species" reg="solitarius">solitarius</tp:taxon-name-part></tp:taxon-name></italic> Darlington</bold>, p. 50</td></tr><tr><td rowspan="1" colspan="1">38'</td><td rowspan="1" colspan="1">Pronotum with posteriolateral angles rounded, posteriolateral impressions finely punctate. Habitus, Fig. <xref ref-type="fig" rid="F18">18A</xref>. Geographical range: Windward Islands, Lesser Antilles</td><td rowspan="1" colspan="1">
                      <bold><italic><tp:taxon-name><tp:taxon-name-part taxon-name-part-type="genus" reg="Selenophorus">S.</tp:taxon-name-part> <tp:taxon-name-part taxon-name-part-type="species" reg="barbadensis">barbadensis</tp:taxon-name-part></tp:taxon-name></italic> Ball and Shpeley</bold>, p. 45</td></tr><tr><td rowspan="1" colspan="1">39 (30')</td><td rowspan="1" colspan="1">Pronotum impunctate</td><td rowspan="1" colspan="1">
                      <bold>40</bold>
                    </td></tr><tr><td rowspan="1" colspan="1">39'</td><td rowspan="1" colspan="1">Pronotum with fine punctures at least in posteriolateral impressions</td><td rowspan="1" colspan="1">
                      <bold>42</bold>
                    </td></tr><tr><td rowspan="1" colspan="1">40 (39)</td><td rowspan="1" colspan="1">Dorsal surface dark, elytron with transverse mesh, microlines evident at 100×. Habitus, Fig. <xref ref-type="fig" rid="F39">39C</xref>. Geographical range: Puerto Rico and Virgin Islands</td><td rowspan="1" colspan="1">
                      <bold><italic><tp:taxon-name><tp:taxon-name-part taxon-name-part-type="genus" reg="Selenophorus">S.</tp:taxon-name-part> <tp:taxon-name-part taxon-name-part-type="species" reg="flavilabris">flavilabris</tp:taxon-name-part> <tp:taxon-name-part taxon-name-part-type="subspecies" reg="flavilabris">flavilabris</tp:taxon-name-part></tp:taxon-name></italic> Dejean</bold>, p. 85</td></tr><tr><td rowspan="1" colspan="1">40'</td><td rowspan="1" colspan="1">Dorsal surface bright metallic green, microlines not evident at 100×. Geographical range: Bahamas and Greater Antilles, except Puerto Rico</td><td rowspan="1" colspan="1">
                      <bold>41</bold>
                    </td></tr><tr><td rowspan="1" colspan="1">41 (40')</td><td rowspan="1" colspan="1">Legs bicolored, femora infuscated, tibiae and tarsi testaceous. Habitus, Fig. <xref ref-type="fig" rid="F39">39D</xref>. Geographical range: Bahamas, Hispaniola, Jamaica and Cayman Islands</td><td rowspan="1" colspan="1">
                      <bold><italic><tp:taxon-name><tp:taxon-name-part taxon-name-part-type="genus" reg="Selenophorus">S.</tp:taxon-name-part> <tp:taxon-name-part taxon-name-part-type="species" reg="flavilabris">flavilabris</tp:taxon-name-part> <tp:taxon-name-part taxon-name-part-type="subspecies" reg="ubancus">ubancus</tp:taxon-name-part></tp:taxon-name></italic> Ball and Shpeley</bold>, p. 84</td></tr><tr><td rowspan="1" colspan="1">41'</td><td rowspan="1" colspan="1">Legs unicolorous, testaceous. Habitus, Fig. <xref ref-type="fig" rid="F39">39B</xref>. Geographical range: Cuba and Andros Island in the Bahamas</td><td rowspan="1" colspan="1">
                      <bold><italic><tp:taxon-name><tp:taxon-name-part taxon-name-part-type="genus" reg="Selenophorus">S.</tp:taxon-name-part> <tp:taxon-name-part taxon-name-part-type="species" reg="flavilabris">flavilabris</tp:taxon-name-part> <tp:taxon-name-part taxon-name-part-type="subspecies" reg="cubanus">cubanus</tp:taxon-name-part></tp:taxon-name></italic> Darlington</bold>, p. 84</td></tr><tr><td rowspan="1" colspan="1">42 (39')</td><td rowspan="1" colspan="1">Size smaller, <abbrev xmlns:xlink="http://www.w3.org/1999/xlink" xlink:title="Standardized Body Length" id="ABBRID0EMFDI" xlink:type="simple">SBL</abbrev> 6.8–8.4 mm. Tibiae darkened apically. Habitus, Fig. <xref ref-type="fig" rid="F40">40C</xref>. Geographical range: Greater and Lesser Antilles</td><td rowspan="1" colspan="1">
                      <bold><italic><tp:taxon-name><tp:taxon-name-part taxon-name-part-type="genus" reg="Selenophorus">S.</tp:taxon-name-part> <tp:taxon-name-part taxon-name-part-type="species" reg="propinquus">propinquus</tp:taxon-name-part></tp:taxon-name></italic> Putzeys</bold>, p. 94</td></tr><tr><td rowspan="1" colspan="1">42'</td><td rowspan="1" colspan="1">Size larger, <abbrev xmlns:xlink="http://www.w3.org/1999/xlink" xlink:title="Standardized Body Length" id="ABBRID0EOGDI" xlink:type="simple">SBL</abbrev> 8.6–9.6 mm. Tibiae unicolorous</td><td rowspan="1" colspan="1">
                      <bold>43</bold>
                    </td></tr><tr><td rowspan="1" colspan="1">43 (42')</td><td rowspan="1" colspan="1">Elytron with striae widened preapically, each about half width of adjacent portions of intervals. Habitus, Fig. <xref ref-type="fig" rid="F39">39A</xref>. Geographical range: Bahamas and Greater Antilles</td><td rowspan="1" colspan="1">
                      <bold><italic><tp:taxon-name><tp:taxon-name-part taxon-name-part-type="genus" reg="Selenophorus">S.</tp:taxon-name-part> <tp:taxon-name-part taxon-name-part-type="species" reg="fabricii">fabricii</tp:taxon-name-part></tp:taxon-name></italic> sp n.</bold>, p. 79</td></tr><tr><td rowspan="1" colspan="1">43'</td><td rowspan="1" colspan="1">Elytron with striae only slightly widened preapically, each less than half width of adjacent intervals</td><td rowspan="1" colspan="1">
                      <bold>44</bold>
                    </td></tr><!--PageBreak--><tr><td rowspan="1" colspan="1">44 (43')</td><td rowspan="1" colspan="1">Femora infuscated. Habitus, Fig. <xref ref-type="fig" rid="F40">40A</xref>. Geographical range: Lesser Antilles and Greater Antilles to the Dominican Republic</td><td rowspan="1" colspan="1">
                      <bold><italic><tp:taxon-name><tp:taxon-name-part taxon-name-part-type="genus" reg="Selenophorus">S.</tp:taxon-name-part> <tp:taxon-name-part taxon-name-part-type="species" reg="integer">integer</tp:taxon-name-part></tp:taxon-name></italic> (Fabricius)</bold>, p. 87</td></tr><tr><td rowspan="1" colspan="1">44'</td><td rowspan="1" colspan="1">Femora testaceous. Habitus, Fig. <xref ref-type="fig" rid="F40">40B</xref>. Geographical range: Bahamas</td><td rowspan="1" colspan="1">
                      <bold><italic><tp:taxon-name><tp:taxon-name-part taxon-name-part-type="genus" reg="Selenophorus">S.</tp:taxon-name-part> <tp:taxon-name-part taxon-name-part-type="species" reg="opalinus">opalinus</tp:taxon-name-part></tp:taxon-name></italic> LeConte</bold>, p. 91</td></tr></tbody></table></table-wrap></tp:treatment-sec><tp:treatment-sec><!--Section generated to contain objects referenced in tp:taxon-treatment.--><fig id="F62" position="float" orientation="portrait"><label>Figure 62.</label><caption><p>Habitus digital images of <italic><tp:taxon-name><tp:taxon-name-part taxon-name-part-type="genus" reg="Stenomorphus">Stenomorphus</tp:taxon-name-part> <tp:taxon-name-part taxon-name-part-type="species" reg="californicus">californicus</tp:taxon-name-part> <tp:taxon-name-part taxon-name-part-type="subspecies" reg="manni">manni</tp:taxon-name-part></tp:taxon-name></italic> Darlington, dorsal aspect. Scale bar 10 mm.</p></caption><graphic xmlns:xlink="http://www.w3.org/1999/xlink" xlink:href="zookeys-690-001-g062.jpg" position="float" orientation="portrait" xlink:type="simple" id="oo_150655.jpg"/></fig><fig id="F1" position="float" orientation="portrait"><label>Figure 1.</label><caption><p>Habitus digital images, dorsal aspect. <bold>A</bold> <italic><tp:taxon-name><tp:taxon-name-part taxon-name-part-type="genus" reg="Neoaulacoryssus">Neoaulacoryssus</tp:taxon-name-part> <tp:taxon-name-part taxon-name-part-type="species" reg="cupripennis">cupripennis</tp:taxon-name-part></tp:taxon-name></italic> (Gory) <bold>B</bold> <italic><tp:taxon-name><tp:taxon-name-part taxon-name-part-type="genus" reg="Paraulacoryssus">Paraulacoryssus</tp:taxon-name-part> <tp:taxon-name-part taxon-name-part-type="species" reg="puertoricensis">puertoricensis</tp:taxon-name-part></tp:taxon-name></italic> (Mutchler) <bold>C</bold> <italic><tp:taxon-name><tp:taxon-name-part taxon-name-part-type="genus" reg="Athrostictus">Athrostictus</tp:taxon-name-part> <tp:taxon-name-part taxon-name-part-type="species" reg="paganus">paganus</tp:taxon-name-part></tp:taxon-name></italic> (Dejean). Scale bars: <bold>A</bold> 15 mm; <bold>B</bold> 10 mm; <bold>C</bold> 5 mm.</p></caption><graphic xmlns:xlink="http://www.w3.org/1999/xlink" xlink:href="zookeys-690-001-g001.jpg" position="float" orientation="portrait" xlink:type="simple" id="oo_150594.jpg"/></fig><fig id="F9" position="float" orientation="portrait"><label>Figure 9.</label><caption><p>Habitus digital images, dorsal aspect, of <italic><tp:taxon-name><tp:taxon-name-part taxon-name-part-type="genus" reg="Neodiachipteryx">Neodiachipteryx</tp:taxon-name-part></tp:taxon-name></italic> species. <bold>A</bold> <italic><tp:taxon-name><tp:taxon-name-part taxon-name-part-type="genus" reg="Neodiachipteryx">N.</tp:taxon-name-part> <tp:taxon-name-part taxon-name-part-type="species" reg="cariniger">cariniger</tp:taxon-name-part></tp:taxon-name></italic> (Putzeys) <bold>B</bold> <italic><tp:taxon-name><tp:taxon-name-part taxon-name-part-type="genus" reg="Neodiachipteryx">N.</tp:taxon-name-part> <tp:taxon-name-part taxon-name-part-type="species" reg="davidsoni">davidsoni</tp:taxon-name-part></tp:taxon-name></italic> sp. n. Scale bars: <bold>A</bold> 10 mm; <bold>B</bold> 5 mm.</p></caption><graphic xmlns:xlink="http://www.w3.org/1999/xlink" xlink:href="zookeys-690-001-g009.jpg" position="float" orientation="portrait" xlink:type="simple" id="oo_150602.jpg"/></fig><fig id="F10" position="float" orientation="portrait"><label>Figure 10.</label><caption><p>Digital images of elytra excluding base of <italic><tp:taxon-name><tp:taxon-name-part taxon-name-part-type="genus" reg="Neodiachipteryx">Neodiachipteryx</tp:taxon-name-part></tp:taxon-name></italic> species, dorsal aspect. <bold>A</bold> <italic><tp:taxon-name><tp:taxon-name-part taxon-name-part-type="genus" reg="Neodiachipteryx">N.</tp:taxon-name-part> <tp:taxon-name-part taxon-name-part-type="species" reg="cariniger">cariniger</tp:taxon-name-part></tp:taxon-name></italic> (Putzeys) <bold>B</bold> <italic><tp:taxon-name><tp:taxon-name-part taxon-name-part-type="genus" reg="Neodiachipteryx">N.</tp:taxon-name-part> <tp:taxon-name-part taxon-name-part-type="species" reg="davidsoni">davidsoni</tp:taxon-name-part></tp:taxon-name></italic> sp. n.. Scale bars 3 mm.</p></caption><graphic xmlns:xlink="http://www.w3.org/1999/xlink" xlink:href="zookeys-690-001-g010.jpg" position="float" orientation="portrait" xlink:type="simple" id="oo_150603.jpg"/></fig><fig id="F66" position="float" orientation="portrait"><label>Figure 66.</label><caption><p>Habitus digital images of <italic><tp:taxon-name><tp:taxon-name-part taxon-name-part-type="genus" reg="Discoderus">Discoderus</tp:taxon-name-part></tp:taxon-name></italic> species, dorsal aspect. <bold>A</bold> <italic><tp:taxon-name><tp:taxon-name-part taxon-name-part-type="genus" reg="Discoderus">D.</tp:taxon-name-part> <tp:taxon-name-part taxon-name-part-type="species" reg="beauvoisii">beauvoisii</tp:taxon-name-part></tp:taxon-name></italic> (Dejean) <bold>B</bold> <italic><tp:taxon-name><tp:taxon-name-part taxon-name-part-type="genus" reg="Discoderus">D.</tp:taxon-name-part> <tp:taxon-name-part taxon-name-part-type="species" reg="cinctus">cinctus</tp:taxon-name-part></tp:taxon-name></italic> (Putzeys) <bold>C</bold> <italic><tp:taxon-name><tp:taxon-name-part taxon-name-part-type="genus" reg="Discoderus">D.</tp:taxon-name-part> <tp:taxon-name-part taxon-name-part-type="species" reg="cyaneopacus">cyaneopacus</tp:taxon-name-part></tp:taxon-name></italic> (Darlington) <bold>D</bold> <italic><tp:taxon-name><tp:taxon-name-part taxon-name-part-type="genus" reg="Discoderus">D.</tp:taxon-name-part> <tp:taxon-name-part taxon-name-part-type="species" reg="thoracicus">thoracicus</tp:taxon-name-part></tp:taxon-name></italic> (Putzeys). Scale bars: <bold>A, B, D</bold> 5 mm; <bold>C</bold> 10 mm.</p></caption><graphic xmlns:xlink="http://www.w3.org/1999/xlink" xlink:href="zookeys-690-001-g066.jpg" position="float" orientation="portrait" xlink:type="simple" id="oo_150659.jpg"/></fig><fig id="F5" position="float" orientation="portrait"><label>Figure 5.</label><caption><p>Habitus digital images of <italic><tp:taxon-name><tp:taxon-name-part taxon-name-part-type="genus" reg="Amblygnathus">Amblygnathus</tp:taxon-name-part></tp:taxon-name></italic> species, dorsal aspect. <bold>A</bold> <italic><tp:taxon-name><tp:taxon-name-part taxon-name-part-type="genus" reg="Amblygnathus">A.</tp:taxon-name-part> <tp:taxon-name-part taxon-name-part-type="species" reg="cephalotes">cephalotes</tp:taxon-name-part></tp:taxon-name></italic> Dejean <bold>B</bold> <italic><tp:taxon-name><tp:taxon-name-part taxon-name-part-type="genus" reg="Amblygnathus">A.</tp:taxon-name-part> <tp:taxon-name-part taxon-name-part-type="species" reg="puncticollis">puncticollis</tp:taxon-name-part></tp:taxon-name></italic> (Putzeys) <bold>C</bold> <italic><tp:taxon-name><tp:taxon-name-part taxon-name-part-type="genus" reg="Amblygnathus">A.</tp:taxon-name-part> <tp:taxon-name-part taxon-name-part-type="species" reg="gilvipes">gilvipes</tp:taxon-name-part> <tp:taxon-name-part taxon-name-part-type="subspecies" reg="gilvipes">gilvipes</tp:taxon-name-part></tp:taxon-name></italic> Ball &amp; Maddison. Scale bars: <bold>A</bold> 10 mm; <bold>B–C</bold> 5 mm.</p></caption><graphic xmlns:xlink="http://www.w3.org/1999/xlink" xlink:href="zookeys-690-001-g005.jpg" position="float" orientation="portrait" xlink:type="simple" id="oo_150598.jpg"/></fig><fig id="F58" position="float" orientation="portrait"><label>Figure 58.</label><caption><p>Habitus digital image of <italic><tp:taxon-name><tp:taxon-name-part taxon-name-part-type="genus" reg="Selenophorus">Selenophorus</tp:taxon-name-part> <tp:taxon-name-part taxon-name-part-type="species" reg="striatopunctatus">striatopunctatus</tp:taxon-name-part></tp:taxon-name></italic> species group, dorsal aspect, <italic><tp:taxon-name><tp:taxon-name-part taxon-name-part-type="genus" reg="Selenophorus">S.</tp:taxon-name-part> <tp:taxon-name-part taxon-name-part-type="species" reg="striatopunctatus">striatopunctatus</tp:taxon-name-part></tp:taxon-name></italic> Putzeys. Scale bar 5 mm.</p></caption><graphic xmlns:xlink="http://www.w3.org/1999/xlink" xlink:href="zookeys-690-001-g058.jpg" position="float" orientation="portrait" xlink:type="simple" id="oo_150651.jpg"/></fig><fig id="F54" position="float" orientation="portrait"><label>Figure 54.</label><caption><p>Habitus digital images of <italic><tp:taxon-name><tp:taxon-name-part taxon-name-part-type="genus" reg="Selenophorus">Selenophorus</tp:taxon-name-part> <tp:taxon-name-part taxon-name-part-type="species" reg="parumpunctatus">parumpunctatus</tp:taxon-name-part></tp:taxon-name></italic> species group, dorsal aspect. <bold>A</bold> <italic><tp:taxon-name><tp:taxon-name-part taxon-name-part-type="genus" reg="Selenophorus">S.</tp:taxon-name-part> <tp:taxon-name-part taxon-name-part-type="species" reg="obtusoides">obtusoides</tp:taxon-name-part></tp:taxon-name></italic> sp. n. <bold>B</bold> <italic><tp:taxon-name><tp:taxon-name-part taxon-name-part-type="genus" reg="Selenophorus">S.</tp:taxon-name-part> <tp:taxon-name-part taxon-name-part-type="species" reg="parumpunctatus">parumpunctatus</tp:taxon-name-part></tp:taxon-name></italic> Dejean. Scale bars 5 mm.</p></caption><graphic xmlns:xlink="http://www.w3.org/1999/xlink" xlink:href="zookeys-690-001-g054.jpg" position="float" orientation="portrait" xlink:type="simple" id="oo_150647.jpg"/></fig><fig id="F25" position="float" orientation="portrait"><label>Figure 25.</label><caption><p>Habitus digital images of <italic><tp:taxon-name><tp:taxon-name-part taxon-name-part-type="genus" reg="Selenophorus">Selenophorus</tp:taxon-name-part> <tp:taxon-name-part taxon-name-part-type="species" reg="hylacis">hylacis</tp:taxon-name-part></tp:taxon-name></italic> species group, in part, dorsal aspect. <bold>A</bold> <italic><tp:taxon-name><tp:taxon-name-part taxon-name-part-type="genus" reg="Selenophorus">S.</tp:taxon-name-part> <tp:taxon-name-part taxon-name-part-type="species" reg="clypealis">clypealis</tp:taxon-name-part></tp:taxon-name></italic> Ball &amp; Shpeley <bold>B</bold> <italic><tp:taxon-name><tp:taxon-name-part taxon-name-part-type="genus" reg="Selenophorus">S.</tp:taxon-name-part> <tp:taxon-name-part taxon-name-part-type="species" reg="dessalinesi">dessalinesi</tp:taxon-name-part></tp:taxon-name></italic> Ball &amp; Shpeley <bold>C</bold> <italic><tp:taxon-name><tp:taxon-name-part taxon-name-part-type="genus" reg="Selenophorus">S.</tp:taxon-name-part> <tp:taxon-name-part taxon-name-part-type="species" reg="dubius">dubius</tp:taxon-name-part></tp:taxon-name></italic> Putzeys <bold>D</bold> <italic>parvus</italic> Darlington. Scale bars 5 mm.</p></caption><graphic xmlns:xlink="http://www.w3.org/1999/xlink" xlink:href="zookeys-690-001-g025.jpg" position="float" orientation="portrait" xlink:type="simple" id="oo_150618.jpg"/></fig><fig id="F26" position="float" orientation="portrait"><label>Figure 26.</label><caption><p>Habitus digital image of <italic><tp:taxon-name><tp:taxon-name-part taxon-name-part-type="genus" reg="Selenophorus">Selenophorus</tp:taxon-name-part> <tp:taxon-name-part taxon-name-part-type="species" reg="hylacis">hylacis</tp:taxon-name-part></tp:taxon-name></italic> species group, in part, dorsal aspect, <italic><tp:taxon-name><tp:taxon-name-part taxon-name-part-type="genus" reg="Selenophorus">S.</tp:taxon-name-part> <tp:taxon-name-part taxon-name-part-type="species" reg="subquadratus">subquadratus</tp:taxon-name-part></tp:taxon-name></italic> (Putzeys). Scale bar 5 mm.</p></caption><graphic xmlns:xlink="http://www.w3.org/1999/xlink" xlink:href="zookeys-690-001-g026.jpg" position="float" orientation="portrait" xlink:type="simple" id="oo_150619.jpg"/></fig><fig id="F22" position="float" orientation="portrait"><label>Figure 22.</label><caption><p>Habitus digital image of <italic><tp:taxon-name><tp:taxon-name-part taxon-name-part-type="genus" reg="Selenophorus">Selenophorus</tp:taxon-name-part> <tp:taxon-name-part taxon-name-part-type="species" reg="seriatoporus">seriatoporus</tp:taxon-name-part></tp:taxon-name></italic> species group, dorsal aspect, <italic><tp:taxon-name><tp:taxon-name-part taxon-name-part-type="genus" reg="Selenophorus">S.</tp:taxon-name-part> <tp:taxon-name-part taxon-name-part-type="species" reg="spinosus">spinosus</tp:taxon-name-part></tp:taxon-name></italic> sp. n.. Scale bar 5 mm.</p></caption><graphic xmlns:xlink="http://www.w3.org/1999/xlink" xlink:href="zookeys-690-001-g022.jpg" position="float" orientation="portrait" xlink:type="simple" id="oo_150615.jpg"/></fig><fig id="F14" position="float" orientation="portrait"><label>Figure 14.</label><caption><p>Habitus digital images of <italic><tp:taxon-name><tp:taxon-name-part taxon-name-part-type="genus" reg="Selenophorus">Selenophorus</tp:taxon-name-part> <tp:taxon-name-part taxon-name-part-type="species" reg="discopunctatus">discopunctatus</tp:taxon-name-part></tp:taxon-name></italic> species group, dorsal aspect. <bold>A</bold> <italic><tp:taxon-name><tp:taxon-name-part taxon-name-part-type="genus" reg="Selenophorus">S.</tp:taxon-name-part> <tp:taxon-name-part taxon-name-part-type="species" reg="discopunctatus">discopunctatus</tp:taxon-name-part></tp:taxon-name></italic> Dejean <bold>B</bold> <italic><tp:taxon-name><tp:taxon-name-part taxon-name-part-type="genus" reg="Selenophorus">S.</tp:taxon-name-part> <tp:taxon-name-part taxon-name-part-type="species" reg="yucatanus">yucatanus</tp:taxon-name-part></tp:taxon-name></italic> Putzeys. Scale bars 5 mm.</p></caption><graphic xmlns:xlink="http://www.w3.org/1999/xlink" xlink:href="zookeys-690-001-g014.jpg" position="float" orientation="portrait" xlink:type="simple" id="oo_150607.jpg"/></fig><fig id="F49" position="float" orientation="portrait"><label>Figure 49.</label><caption><p>Habitus digital images of <italic><tp:taxon-name><tp:taxon-name-part taxon-name-part-type="genus" reg="Selenophorus">Selenophorus</tp:taxon-name-part> <tp:taxon-name-part taxon-name-part-type="species" reg="palliatus">palliatus</tp:taxon-name-part></tp:taxon-name></italic> species group, dorsal aspect. <bold>A</bold> <italic><tp:taxon-name><tp:taxon-name-part taxon-name-part-type="genus" reg="Selenophorus">S.</tp:taxon-name-part> <tp:taxon-name-part taxon-name-part-type="species" reg="alternans">alternans</tp:taxon-name-part></tp:taxon-name></italic> Dejean <bold>B</bold> <italic><tp:taxon-name><tp:taxon-name-part taxon-name-part-type="genus" reg="Selenophorus">S.</tp:taxon-name-part> <tp:taxon-name-part taxon-name-part-type="species" reg="palliatus">palliatus</tp:taxon-name-part></tp:taxon-name></italic> (Fabricius) <bold>C</bold> <italic><tp:taxon-name><tp:taxon-name-part taxon-name-part-type="genus" reg="Selenophorus">S.</tp:taxon-name-part> <tp:taxon-name-part taxon-name-part-type="species" reg="pyritosus">pyritosus</tp:taxon-name-part></tp:taxon-name></italic> Dejean <bold>D</bold> <italic><tp:taxon-name><tp:taxon-name-part taxon-name-part-type="genus" reg="Selenophorus">S.</tp:taxon-name-part> <tp:taxon-name-part taxon-name-part-type="species" reg="woodruffi">woodruffi</tp:taxon-name-part></tp:taxon-name></italic>, Ball &amp; Shpeley. Scale bars: <bold>A, B, D</bold> 5 mm; <bold>C</bold> 10 mm.</p></caption><graphic xmlns:xlink="http://www.w3.org/1999/xlink" xlink:href="zookeys-690-001-g049.jpg" position="float" orientation="portrait" xlink:type="simple" id="oo_150642.jpg"/></fig><fig id="F35" position="float" orientation="portrait"><label>Figure 35.</label><caption><p>Habitus digital images of <italic><tp:taxon-name><tp:taxon-name-part taxon-name-part-type="genus" reg="Selenophorus">Selenophorus</tp:taxon-name-part> <tp:taxon-name-part taxon-name-part-type="species" reg="nonseriatus">nonseriatus</tp:taxon-name-part></tp:taxon-name></italic> species group, dorsal aspect. <bold>A</bold> <italic><tp:taxon-name><tp:taxon-name-part taxon-name-part-type="genus" reg="Selenophorus">S.</tp:taxon-name-part> <tp:taxon-name-part taxon-name-part-type="species" reg="irec">irec</tp:taxon-name-part></tp:taxon-name></italic> sp. n. <bold>B</bold> <italic><tp:taxon-name><tp:taxon-name-part taxon-name-part-type="genus" reg="Selenophorus">S.</tp:taxon-name-part> <tp:taxon-name-part taxon-name-part-type="species" reg="iviei">iviei</tp:taxon-name-part></tp:taxon-name></italic> sp. n. <bold>C</bold> <italic><tp:taxon-name><tp:taxon-name-part taxon-name-part-type="genus" reg="Selenophorus">S.</tp:taxon-name-part> <tp:taxon-name-part taxon-name-part-type="species" reg="nonseriatus">nonseriatus</tp:taxon-name-part></tp:taxon-name></italic> Darlington. Scale bars 5 mm.</p></caption><graphic xmlns:xlink="http://www.w3.org/1999/xlink" xlink:href="zookeys-690-001-g035.jpg" position="float" orientation="portrait" xlink:type="simple" id="oo_150628.jpg"/></fig><fig id="F31" position="float" orientation="portrait"><label>Figure 31.</label><caption><p>Habitus digital images of <italic><tp:taxon-name><tp:taxon-name-part taxon-name-part-type="genus" reg="Selenophorus">Selenophorus</tp:taxon-name-part> <tp:taxon-name-part taxon-name-part-type="species" reg="mundus">mundus</tp:taxon-name-part></tp:taxon-name></italic> species group, dorsal aspect. <bold>A</bold> <italic><tp:taxon-name><tp:taxon-name-part taxon-name-part-type="genus" reg="Selenophorus">S.</tp:taxon-name-part> <tp:taxon-name-part taxon-name-part-type="species" reg="mundus">mundus</tp:taxon-name-part></tp:taxon-name></italic> Putzeys <bold>B</bold> <italic><tp:taxon-name><tp:taxon-name-part taxon-name-part-type="genus" reg="Selenophorus">S.</tp:taxon-name-part> <tp:taxon-name-part taxon-name-part-type="species" reg="paramundus">paramundus</tp:taxon-name-part></tp:taxon-name></italic> Ball &amp; Shpeley <bold>C</bold> <italic><tp:taxon-name><tp:taxon-name-part taxon-name-part-type="genus" reg="Selenophorus">S.</tp:taxon-name-part> <tp:taxon-name-part taxon-name-part-type="species" reg="pseudomundus">pseudomundus</tp:taxon-name-part></tp:taxon-name></italic> Ball &amp; Shpeley. Scale bars: <bold>A, B</bold> 5 mm <bold>C</bold> 3 mm.</p></caption><graphic xmlns:xlink="http://www.w3.org/1999/xlink" xlink:href="zookeys-690-001-g031.jpg" position="float" orientation="portrait" xlink:type="simple" id="oo_150624.jpg"/></fig><fig id="F18" position="float" orientation="portrait"><label>Figure 18.</label><caption><p>Habitus digital images of <italic><tp:taxon-name><tp:taxon-name-part taxon-name-part-type="genus" reg="Selenophorus">Selenophorus</tp:taxon-name-part> <tp:taxon-name-part taxon-name-part-type="species" reg="latior">latior</tp:taxon-name-part></tp:taxon-name></italic> species group, dorsal aspect. <bold>A</bold> <italic><tp:taxon-name><tp:taxon-name-part taxon-name-part-type="genus" reg="Selenophorus">S.</tp:taxon-name-part> <tp:taxon-name-part taxon-name-part-type="species" reg="barbadensis">barbadensis</tp:taxon-name-part></tp:taxon-name></italic> Ball &amp; Shpeley <bold>B</bold> <italic><tp:taxon-name><tp:taxon-name-part taxon-name-part-type="genus" reg="Selenophorus">S.</tp:taxon-name-part> <tp:taxon-name-part taxon-name-part-type="species" reg="latior">latior</tp:taxon-name-part></tp:taxon-name></italic> Darlington <bold>C</bold> <italic><tp:taxon-name><tp:taxon-name-part taxon-name-part-type="genus" reg="Selenophorus">S.</tp:taxon-name-part> <tp:taxon-name-part taxon-name-part-type="species" reg="solitarius">solitarius</tp:taxon-name-part></tp:taxon-name></italic> Darlington. Scale bars 5 mm.</p></caption><graphic xmlns:xlink="http://www.w3.org/1999/xlink" xlink:href="zookeys-690-001-g018.jpg" position="float" orientation="portrait" xlink:type="simple" id="oo_150611.jpg"/></fig><fig id="F39" position="float" orientation="portrait"><label>Figure 39.</label><caption><p>Habitus digital images of <italic><tp:taxon-name><tp:taxon-name-part taxon-name-part-type="genus" reg="Selenophorus">Selenophorus</tp:taxon-name-part> <tp:taxon-name-part taxon-name-part-type="species" reg="opalinus">opalinus</tp:taxon-name-part></tp:taxon-name></italic> species group, in part, dorsal aspect. <bold>A</bold> <italic><tp:taxon-name><tp:taxon-name-part taxon-name-part-type="genus" reg="Selenophorus">S.</tp:taxon-name-part> <tp:taxon-name-part taxon-name-part-type="species" reg="fabricii">fabricii</tp:taxon-name-part></tp:taxon-name></italic> sp. n. <bold>B</bold> <italic><tp:taxon-name><tp:taxon-name-part taxon-name-part-type="genus" reg="Selenophorus">S.</tp:taxon-name-part> <tp:taxon-name-part taxon-name-part-type="species" reg="flavilabris">flavilabris</tp:taxon-name-part> <tp:taxon-name-part taxon-name-part-type="subspecies" reg="cubanus">cubanus</tp:taxon-name-part></tp:taxon-name></italic> Darlington <bold>C</bold> <italic><tp:taxon-name><tp:taxon-name-part taxon-name-part-type="genus" reg="Selenophorus">S.</tp:taxon-name-part> <tp:taxon-name-part taxon-name-part-type="species" reg="flavilabris">flavilabris</tp:taxon-name-part> <tp:taxon-name-part taxon-name-part-type="subspecies" reg="flavilabris">flavilabris</tp:taxon-name-part></tp:taxon-name></italic> Dejean <bold>D</bold> <italic><tp:taxon-name><tp:taxon-name-part taxon-name-part-type="genus" reg="Selenophorus">S.</tp:taxon-name-part> <tp:taxon-name-part taxon-name-part-type="species" reg="flavilabris">flavilabris</tp:taxon-name-part> <tp:taxon-name-part taxon-name-part-type="subspecies" reg="ubancus">ubancus</tp:taxon-name-part></tp:taxon-name></italic> Ball &amp; Shpeley. Scale bars: <bold>A</bold> 10 mm; <bold>B–D</bold> 5 mm.</p></caption><graphic xmlns:xlink="http://www.w3.org/1999/xlink" xlink:href="zookeys-690-001-g039.jpg" position="float" orientation="portrait" xlink:type="simple" id="oo_150632.jpg"/></fig><fig id="F40" position="float" orientation="portrait"><label>Figure 40.</label><caption><p>Habitus digital images of <italic><tp:taxon-name><tp:taxon-name-part taxon-name-part-type="genus" reg="Selenophorus">Selenophorus</tp:taxon-name-part> <tp:taxon-name-part taxon-name-part-type="species" reg="opalinus">opalinus</tp:taxon-name-part></tp:taxon-name></italic> species group, in part, dorsal aspect. <bold>A</bold> <italic><tp:taxon-name><tp:taxon-name-part taxon-name-part-type="genus" reg="Selenophorus">S.</tp:taxon-name-part> <tp:taxon-name-part taxon-name-part-type="species" reg="integer">integer</tp:taxon-name-part></tp:taxon-name></italic> (Fabricius) <bold>B</bold> <italic><tp:taxon-name><tp:taxon-name-part taxon-name-part-type="genus" reg="Selenophorus">S.</tp:taxon-name-part> <tp:taxon-name-part taxon-name-part-type="species" reg="opalinus">opalinus</tp:taxon-name-part></tp:taxon-name></italic> LeConte <bold>C</bold> <italic><tp:taxon-name><tp:taxon-name-part taxon-name-part-type="genus" reg="Selenophorus">S.</tp:taxon-name-part> <tp:taxon-name-part taxon-name-part-type="species" reg="propinquus">propinquus</tp:taxon-name-part></tp:taxon-name></italic> Putzeys. Scale bars: <bold>A</bold> 10 mm; <bold>B, C</bold> 5 mm.</p></caption><graphic xmlns:xlink="http://www.w3.org/1999/xlink" xlink:href="zookeys-690-001-g040.jpg" position="float" orientation="portrait" xlink:type="simple" id="oo_150633.jpg"/></fig></tp:treatment-sec><ref-list><ref id="B69"><mixed-citation xmlns:xlink="http://www.w3.org/1999/xlink" xlink:type="simple">
          <person-group><name name-style="western"><surname>Noonan</surname><given-names>GR</given-names></name></person-group> (<year>1985a</year>) <article-title>Classification and names of the Selenophori group (<tp:taxon-name><tp:taxon-name-part taxon-name-part-type="order">Coleoptera</tp:taxon-name-part></tp:taxon-name>: <tp:taxon-name><tp:taxon-name-part taxon-name-part-type="family">Carabidae</tp:taxon-name-part></tp:taxon-name>: <tp:taxon-name><tp:taxon-name-part taxon-name-part-type="tribe">Harpalini</tp:taxon-name-part></tp:taxon-name>) and of nine genera and subgenera placed in incertae sedis within <tp:taxon-name><tp:taxon-name-part taxon-name-part-type="subtribe">Harpalina</tp:taxon-name-part></tp:taxon-name>.</article-title> <source>Milwaukee Public Museum Contributions in Biology and Geology</source> <volume>64</volume>: <fpage>1</fpage>–<lpage>92</lpage>.</mixed-citation></ref><ref id="B70"><mixed-citation xmlns:xlink="http://www.w3.org/1999/xlink" xlink:type="simple">
          <person-group><name name-style="western"><surname>Noonan</surname><given-names>GR</given-names></name></person-group> (<year>1985b</year>) <article-title>Reconstructed phylogeny and zoogeography of the genera and subgenera of the Selenophori group (<tp:taxon-name><tp:taxon-name-part taxon-name-part-type="order">Coleoptera</tp:taxon-name-part></tp:taxon-name>: <tp:taxon-name><tp:taxon-name-part taxon-name-part-type="family">Carabidae</tp:taxon-name-part></tp:taxon-name>: <tp:taxon-name><tp:taxon-name-part taxon-name-part-type="tribe">Harpalini</tp:taxon-name-part></tp:taxon-name> <tp:taxon-name><tp:taxon-name-part taxon-name-part-type="subtribe">Harpalina</tp:taxon-name-part></tp:taxon-name>).</article-title> <source>Milwaukee Public Museum Contributions in Biology and Geology</source> <volume>65</volume>: <fpage>1</fpage>–<lpage>33</lpage>.</mixed-citation></ref><ref id="B5"><mixed-citation xmlns:xlink="http://www.w3.org/1999/xlink" xlink:type="simple">
          <person-group><name name-style="western"><surname>Ball</surname><given-names>GE</given-names></name><name name-style="western"><surname>Maddison</surname><given-names>DR</given-names></name></person-group> (<year>1987</year>) <article-title>Classification and evolutionary aspects of the species of the New World genus <italic><tp:taxon-name><tp:taxon-name-part taxon-name-part-type="genus">Amblygnathus</tp:taxon-name-part></tp:taxon-name></italic> Dejean, with description of <italic><tp:taxon-name><tp:taxon-name-part taxon-name-part-type="genus">Platymetopsis</tp:taxon-name-part></tp:taxon-name></italic>, new genus, and notes about selected species of <italic><tp:taxon-name><tp:taxon-name-part taxon-name-part-type="genus">Selenophorus</tp:taxon-name-part></tp:taxon-name></italic> Dejean (<tp:taxon-name><tp:taxon-name-part taxon-name-part-type="order">Coleoptera</tp:taxon-name-part></tp:taxon-name>: <tp:taxon-name><tp:taxon-name-part taxon-name-part-type="family">Carabidae</tp:taxon-name-part></tp:taxon-name>: <tp:taxon-name><tp:taxon-name-part taxon-name-part-type="tribe">Harpalini</tp:taxon-name-part></tp:taxon-name>).</article-title> <source>Transactions of the American Entomological Society</source> <volume>113</volume>: <fpage>189</fpage>–<lpage>307</lpage>.</mixed-citation></ref><ref id="B9"><mixed-citation xmlns:xlink="http://www.w3.org/1999/xlink" xlink:type="simple">
          <person-group><name name-style="western"><surname>Ball</surname><given-names>GE</given-names></name><name name-style="western"><surname>Shpeley</surname><given-names>D</given-names></name><name name-style="western"><surname>Currie</surname><given-names>DC</given-names></name></person-group> (<year>1991</year>) <article-title>The New World genus <italic><tp:taxon-name><tp:taxon-name-part taxon-name-part-type="genus">Stenomorphus</tp:taxon-name-part></tp:taxon-name></italic> Dejean (<tp:taxon-name><tp:taxon-name-part taxon-name-part-type="order">Coleoptera</tp:taxon-name-part></tp:taxon-name>: <tp:taxon-name><tp:taxon-name-part taxon-name-part-type="family">Carabidae</tp:taxon-name-part></tp:taxon-name>: <tp:taxon-name><tp:taxon-name-part taxon-name-part-type="tribe">Harpalini</tp:taxon-name-part></tp:taxon-name>): classification, allometry, and evolutionary considerations.</article-title> <source>The Canadian Entomologist</source> <volume>123</volume>: <fpage>933</fpage>–<lpage>988</lpage>. <ext-link xlink:type="simple" ext-link-type="doi" xlink:href="10.4039/Ent123933-5">https://doi.org/10.4039/Ent123933-5</ext-link></mixed-citation></ref></ref-list></tp:taxon-treatment>
