# Supplementary material for: A taxonomic review of the Selenophori group (Coleoptera, Carabidae, Harpalini) in the West Indies, with descriptions of new species and notes about classification and biogeography
Source: Zookeys. 2017 Aug 16;(690):1–195. doi: 10.3897/zookeys.690.13751 (PMC5672587; doi:10.3897/zookeys.690.13751)
Supplement: XML Treatment for Subgenus Celiamorphus [file zookeys.690.13751-treatment19.xml]

<!DOCTYPE tp:taxon-treatment
  PUBLIC "-//TaxonX//DTD Taxonomic Treatment Publishing DTD v0 20100105//EN" "tax-treatment-NSO.dtd">
<tp:taxon-treatment xmlns:tp="http://www.plazi.org/taxpub"><tp:treatment-meta><kwd-group><label>Taxon classification</label><kwd><named-content xmlns:xlink="http://www.w3.org/1999/xlink" content-type="kingdom">Animalia</named-content></kwd><kwd><named-content xmlns:xlink="http://www.w3.org/1999/xlink" content-type="order">Coleoptera</named-content></kwd><kwd><named-content xmlns:xlink="http://www.w3.org/1999/xlink" content-type="family">Carabidae</named-content></kwd></kwd-group><mixed-citation publication-type="journal"><person-group><name><surname>Shpeley</surname><given-names>Danny</given-names></name><name><surname>Hunting</surname><given-names>Wesley</given-names></name><name><surname>Ball</surname><given-names>George E.</given-names></name></person-group><article-title>A taxonomic review of the Selenophori group (<tp:taxon-name><tp:taxon-name-part taxon-name-part-type="order">Coleoptera</tp:taxon-name-part></tp:taxon-name>, <tp:taxon-name><tp:taxon-name-part taxon-name-part-type="family">Carabidae</tp:taxon-name-part></tp:taxon-name>, <tp:taxon-name><tp:taxon-name-part taxon-name-part-type="tribe">Harpalini</tp:taxon-name-part></tp:taxon-name>) in the West Indies, with descriptions of new species and notes about classification and biogeography</article-title><source>Zookeys</source><day>16</day><month>8</month><year>2017</year><volume>2017</volume><issue>690</issue><fpage>1</fpage><lpage>195</lpage><pub-id pub-id-type="doi">10.3897/zookeys.690.13751</pub-id></mixed-citation></tp:treatment-meta><tp:nomenclature><tp:taxon-name>
                <tp:taxon-name-part taxon-name-part-type="infraspecific-rank">Subgenus</tp:taxon-name-part>
                <tp:taxon-name-part taxon-name-part-type="subgenus" reg="Celiamorphus">Celiamorphus</tp:taxon-name-part>
              </tp:taxon-name><tp:taxon-authority>Casey</tp:taxon-authority></tp:nomenclature><tp:treatment-sec sec-type="Synonymy" id="SECID0EMDDK"><title>Synonymy.</title><p>See synonymy for genus <italic><tp:taxon-name><tp:taxon-name-part taxon-name-part-type="genus" reg="Selenophorus">Selenophorus</tp:taxon-name-part></tp:taxon-name></italic>.</p><!--PageBreak--></tp:treatment-sec><tp:treatment-sec sec-type="Recognition" id="SECID0E1DDK"><title>Recognition.</title><p>Members of this subgenus have the hind tarsus nearly as long as the hind tibia. Additionally, males of all species in this subgenus have a lamina present near the base of the endophallus of the phallic median lobe. Identification of members is best done by using keys.</p></tp:treatment-sec><tp:treatment-sec sec-type="description" id="SECID0E6DDK"><title>Description.</title><p>Basal lamina present on the endophallus at the apical opening of the phallic median lobe.</p></tp:treatment-sec><tp:treatment-sec sec-type="Included taxa" id="SECID0EEEDK"><title>Included taxa.</title><p>Six species of <tp:taxon-name><tp:taxon-name-part taxon-name-part-type="infraspecific-rank">subgenus</tp:taxon-name-part> <tp:taxon-name-part taxon-name-part-type="subgenus" reg="Celiamorphus">Celiamorphus</tp:taxon-name-part></tp:taxon-name>, arranged in three species groups, inhabit the West Indies.</p></tp:treatment-sec></tp:taxon-treatment>
