# Supplementary material for: A taxonomic review of the Selenophori group (Coleoptera, Carabidae, Harpalini) in the West Indies, with descriptions of new species and notes about classification and biogeography
Source: Zookeys. 2017 Aug 16;(690):1–195. doi: 10.3897/zookeys.690.13751 (PMC5672587; doi:10.3897/zookeys.690.13751)
Supplement: XML Treatment for Selenophorus discopunctatus [file zookeys.690.13751-treatment20.xml]

<!DOCTYPE tp:taxon-treatment
  PUBLIC "-//TaxonX//DTD Taxonomic Treatment Publishing DTD v0 20100105//EN" "tax-treatment-NSO.dtd">
<tp:taxon-treatment xmlns:tp="http://www.plazi.org/taxpub"><tp:treatment-meta><kwd-group><label>Taxon classification</label><kwd><named-content xmlns:xlink="http://www.w3.org/1999/xlink" content-type="kingdom">Animalia</named-content></kwd><kwd><named-content xmlns:xlink="http://www.w3.org/1999/xlink" content-type="order">Coleoptera</named-content></kwd><kwd><named-content xmlns:xlink="http://www.w3.org/1999/xlink" content-type="family">Carabidae</named-content></kwd></kwd-group><mixed-citation publication-type="journal"><person-group><name><surname>Shpeley</surname><given-names>Danny</given-names></name><name><surname>Hunting</surname><given-names>Wesley</given-names></name><name><surname>Ball</surname><given-names>George E.</given-names></name></person-group><article-title>A taxonomic review of the Selenophori group (<tp:taxon-name><tp:taxon-name-part taxon-name-part-type="order">Coleoptera</tp:taxon-name-part></tp:taxon-name>, <tp:taxon-name><tp:taxon-name-part taxon-name-part-type="family">Carabidae</tp:taxon-name-part></tp:taxon-name>, <tp:taxon-name><tp:taxon-name-part taxon-name-part-type="tribe">Harpalini</tp:taxon-name-part></tp:taxon-name>) in the West Indies, with descriptions of new species and notes about classification and biogeography</article-title><source>Zookeys</source><day>16</day><month>8</month><year>2017</year><volume>2017</volume><issue>690</issue><fpage>1</fpage><lpage>195</lpage><pub-id pub-id-type="doi">10.3897/zookeys.690.13751</pub-id></mixed-citation></tp:treatment-meta><tp:nomenclature><tp:taxon-name>
                <tp:taxon-name-part taxon-name-part-type="genus" reg="Selenophorus">Selenophorus</tp:taxon-name-part>
                <tp:taxon-name-part taxon-name-part-type="species" reg="discopunctatus">discopunctatus</tp:taxon-name-part>
              </tp:taxon-name><tp:taxon-authority>species group</tp:taxon-authority></tp:nomenclature><tp:treatment-sec sec-type="Recognition" id="SECID0EWFDK"><title>Recognition.</title><p>Combination of the following characters: intermediate size (<abbrev xmlns:xlink="http://www.w3.org/1999/xlink" xlink:title="Standardized Body Length" id="ABBRID0E3FDK" xlink:type="simple">SBL</abbrev> 5.92–7.28 mm); elytra with mesh pattern isodiametric to slight transverse; and pronotum with posteriomedial area of disc moderately to densely punctate.</p><p>
              <bold><abbrev xmlns:xlink="http://www.w3.org/1999/xlink" xlink:title="Standardized Body Length" id="ABBRID0EDGDK" xlink:type="simple">SBL</abbrev>.</bold> Males, 5.92–6.88 mm; females, 6.16–7.28 mm.</p><p>
              <bold>Color.</bold> Antennae and legs testaceous to slightly darker; palpi infuscated, tip testaceous. Dorsal and ventral surfaces brunneous to dark brunneous, not quite piceous; elytral epipleuron paler than disc.</p><p>
              <bold>Luster</bold>. Shiny without metallic reflection.</p><p>
              <bold>Dorsal microsculpture.</bold> Mesh pattern isodiametric to slightly transverse, microsculpture visible or not at 100× in males; microlines more impressed in females, visible at 100×.</p><p>
              <bold>Male genitalia.</bold> Apical portion of phallic median lobe with long taper, apex with prominent dorsal hook, or without hook. Preapical orifice anopic, moderately long; endophallus without macro spines, lamina present.</p><p>
              <bold>Ovipositor and female reproductive tract.</bold> Gonocoxite 2 moderately thick, nearly straight. Bursa copulatrix short, bowl-like apically; long spermatheca originating near base of common oviduct, without distinct narrowing basally; spermathecal gland duct originating near base of spermatheca; spermathecal gland small, somewhat bulbous.</p></tp:treatment-sec><tp:treatment-sec sec-type="Included species" id="SECID0E3GDK"><title>Included species.</title><p>The <italic>discopunctatus</italic> species group includes two species in the West Indies: <italic><tp:taxon-name><tp:taxon-name-part taxon-name-part-type="genus" reg="Selenophorus">S.</tp:taxon-name-part> <tp:taxon-name-part taxon-name-part-type="species" reg="discopunctatus">discopunctatus</tp:taxon-name-part></tp:taxon-name></italic> Dejean and <italic><tp:taxon-name><tp:taxon-name-part taxon-name-part-type="genus" reg="Selenophorus">S.</tp:taxon-name-part> <tp:taxon-name-part taxon-name-part-type="species" reg="yucatanus">yucatanus</tp:taxon-name-part></tp:taxon-name></italic> Putzeys.</p></tp:treatment-sec><tp:treatment-sec sec-type="distribution" id="SECID0E1HDK"><title>Geographical distribution.</title><p>In the West Indies, the range of this species group is virtually co-extensive with the islands themselves.</p></tp:treatment-sec></tp:taxon-treatment>
