# Supplementary material for: A taxonomic review of the Selenophori group (Coleoptera, Carabidae, Harpalini) in the West Indies, with descriptions of new species and notes about classification and biogeography
Source: Zookeys. 2017 Aug 16;(690):1–195. doi: 10.3897/zookeys.690.13751 (PMC5672587; doi:10.3897/zookeys.690.13751)
Supplement: XML Treatment for Selenophorus latior [file zookeys.690.13751-treatment23.xml]

<!DOCTYPE tp:taxon-treatment
  PUBLIC "-//TaxonX//DTD Taxonomic Treatment Publishing DTD v0 20100105//EN" "tax-treatment-NSO.dtd">
<tp:taxon-treatment xmlns:tp="http://www.plazi.org/taxpub"><tp:treatment-meta><kwd-group><label>Taxon classification</label><kwd><named-content xmlns:xlink="http://www.w3.org/1999/xlink" content-type="kingdom">Animalia</named-content></kwd><kwd><named-content xmlns:xlink="http://www.w3.org/1999/xlink" content-type="order">Coleoptera</named-content></kwd><kwd><named-content xmlns:xlink="http://www.w3.org/1999/xlink" content-type="family">Carabidae</named-content></kwd></kwd-group><mixed-citation publication-type="journal"><person-group><name><surname>Shpeley</surname><given-names>Danny</given-names></name><name><surname>Hunting</surname><given-names>Wesley</given-names></name><name><surname>Ball</surname><given-names>George E.</given-names></name></person-group><article-title>A taxonomic review of the Selenophori group (<tp:taxon-name><tp:taxon-name-part taxon-name-part-type="order">Coleoptera</tp:taxon-name-part></tp:taxon-name>, <tp:taxon-name><tp:taxon-name-part taxon-name-part-type="family">Carabidae</tp:taxon-name-part></tp:taxon-name>, <tp:taxon-name><tp:taxon-name-part taxon-name-part-type="tribe">Harpalini</tp:taxon-name-part></tp:taxon-name>) in the West Indies, with descriptions of new species and notes about classification and biogeography</article-title><source>Zookeys</source><day>16</day><month>8</month><year>2017</year><volume>2017</volume><issue>690</issue><fpage>1</fpage><lpage>195</lpage><pub-id pub-id-type="doi">10.3897/zookeys.690.13751</pub-id></mixed-citation></tp:treatment-meta><tp:nomenclature><tp:taxon-name>
                <tp:taxon-name-part taxon-name-part-type="genus" reg="Selenophorus">Selenophorus</tp:taxon-name-part>
                <tp:taxon-name-part taxon-name-part-type="species" reg="latior">latior</tp:taxon-name-part>
              </tp:taxon-name><tp:taxon-authority>species group</tp:taxon-authority></tp:nomenclature><tp:treatment-sec sec-type="Recognition" id="SECID0EHDEK"><title>Recognition.</title><p>Combination of the following characters: smaller size (<abbrev xmlns:xlink="http://www.w3.org/1999/xlink" xlink:title="Standardized Body Length" id="ABBRID0ENDEK" xlink:type="simple">SBL</abbrev> 4.88–5.84 mm); elytra with mesh pattern slight transverse to very transverse or absent; and pronotum with posteriomedial area of disc impunctate, or with reduced punctation.</p><p>
              <bold><abbrev xmlns:xlink="http://www.w3.org/1999/xlink" xlink:title="Standardized Body Length" id="ABBRID0EUDEK" xlink:type="simple">SBL</abbrev>.</bold> Males, 4.93–5.84 mm; females, 4.88–5.68 mm.</p><p>
              <bold>Color.</bold> Antennae variously colored: unicolorous testaceous; or with basal one or two antennomeres testaceous to brunneous and remaining antennomeres darker. Mouthparts: testaceous to infuscated, rufous to rufo-brunneous, with tips testaceous. Legs: testaceous to rufo-brunneous or femora bicolored, rufous to brunneous, base paler, tibae paler than femora, testaceous to rufo-testaceous. Dorsal surface: rufo-brunneous to brunneo-piceous, elytral disc with or without a darker central cloud in intervals 1–6. Ventral surface rufous to brunneo-piceous. Elytral epipleuron paler than disc.</p><p>
              <bold>Luster.</bold> Shiny, elytra with faint blue-green metallic reflection or subiridescent.</p><p>
              <bold>Dorsal microsculpture.</bold> Dorsal surface with no microlines or just a few visible at 100×, or head with mesh pattern isodiametric, pronotum and elytra with mesh pattern transverse, sculpticells 1.5–4× wide as long.</p><p>
              <bold>Male genitalia.</bold> Apical portion of phallic median lobe with long to very long taper, apex with small dorsal hook, blunted, or curved dorsally. Preapical orifice anopic, moderately long to very long; endophallus with or without macro spines, lamina present.</p><p>
              <bold>Ovipositor and female reproductive tract.</bold> Only <italic><tp:taxon-name><tp:taxon-name-part taxon-name-part-type="genus" reg="Selenophorus">S.</tp:taxon-name-part> <tp:taxon-name-part taxon-name-part-type="species" reg="latior">latior</tp:taxon-name-part></tp:taxon-name></italic> was examined. Gonocoxite 2 moderately thick, somewhat falcate. Bursa copulatrix moderately long; spermatheca moderately long, sausage-like, originating near base of common oviduct; markedly long spermathecal gland duct originating near base of spermatheca; spermathecal gland small, sausage-like, with bulbous swelling of duct, larger than gland, basad gland.</p></tp:treatment-sec><tp:treatment-sec sec-type="Included species" id="SECID0EYEEK"><title>Included species.</title><p>The <italic>latior</italic> species group includes three species: <italic><tp:taxon-name><tp:taxon-name-part taxon-name-part-type="genus" reg="Selenophorus">S.</tp:taxon-name-part> <tp:taxon-name-part taxon-name-part-type="species" reg="barbadensis">barbadensis</tp:taxon-name-part></tp:taxon-name></italic> Ball and Shpeley, <italic><tp:taxon-name><tp:taxon-name-part taxon-name-part-type="genus" reg="Selenophorus">S.</tp:taxon-name-part> <tp:taxon-name-part taxon-name-part-type="species" reg="latior">latior</tp:taxon-name-part></tp:taxon-name></italic> Darlington, and <italic><tp:taxon-name><tp:taxon-name-part taxon-name-part-type="genus" reg="Selenophorus">S.</tp:taxon-name-part> <tp:taxon-name-part taxon-name-part-type="species" reg="solitarius">solitarius</tp:taxon-name-part></tp:taxon-name></italic> Darlington.</p></tp:treatment-sec><tp:treatment-sec sec-type="distribution" id="SECID0EBGEK"><title>Geographical distribution.</title><p>The range of this species group extends in the Greater Antilles from Cuba to Hispaniola, Puerto Rico, the Virgin Islands, and through the Lesser Antilles to Grenada.</p></tp:treatment-sec></tp:taxon-treatment>
