# Supplementary material for: A taxonomic review of the Selenophori group (Coleoptera, Carabidae, Harpalini) in the West Indies, with descriptions of new species and notes about classification and biogeography
Source: Zookeys. 2017 Aug 16;(690):1–195. doi: 10.3897/zookeys.690.13751 (PMC5672587; doi:10.3897/zookeys.690.13751)
Supplement: XML Treatment for Selenophorus seriatoporus [file zookeys.690.13751-treatment27.xml]

<!DOCTYPE tp:taxon-treatment
  PUBLIC "-//TaxonX//DTD Taxonomic Treatment Publishing DTD v0 20100105//EN" "tax-treatment-NSO.dtd">
<tp:taxon-treatment xmlns:tp="http://www.plazi.org/taxpub"><tp:treatment-meta><kwd-group><label>Taxon classification</label><kwd><named-content xmlns:xlink="http://www.w3.org/1999/xlink" content-type="kingdom">Animalia</named-content></kwd><kwd><named-content xmlns:xlink="http://www.w3.org/1999/xlink" content-type="order">Coleoptera</named-content></kwd><kwd><named-content xmlns:xlink="http://www.w3.org/1999/xlink" content-type="family">Carabidae</named-content></kwd></kwd-group><mixed-citation publication-type="journal"><person-group><name><surname>Shpeley</surname><given-names>Danny</given-names></name><name><surname>Hunting</surname><given-names>Wesley</given-names></name><name><surname>Ball</surname><given-names>George E.</given-names></name></person-group><article-title>A taxonomic review of the Selenophori group (<tp:taxon-name><tp:taxon-name-part taxon-name-part-type="order">Coleoptera</tp:taxon-name-part></tp:taxon-name>, <tp:taxon-name><tp:taxon-name-part taxon-name-part-type="family">Carabidae</tp:taxon-name-part></tp:taxon-name>, <tp:taxon-name><tp:taxon-name-part taxon-name-part-type="tribe">Harpalini</tp:taxon-name-part></tp:taxon-name>) in the West Indies, with descriptions of new species and notes about classification and biogeography</article-title><source>Zookeys</source><day>16</day><month>8</month><year>2017</year><volume>2017</volume><issue>690</issue><fpage>1</fpage><lpage>195</lpage><pub-id pub-id-type="doi">10.3897/zookeys.690.13751</pub-id></mixed-citation></tp:treatment-meta><tp:nomenclature><tp:taxon-name>
                <tp:taxon-name-part taxon-name-part-type="genus" reg="Selenophorus">Selenophorus</tp:taxon-name-part>
                <tp:taxon-name-part taxon-name-part-type="species" reg="seriatoporus">seriatoporus</tp:taxon-name-part>
              </tp:taxon-name><tp:taxon-authority>species group</tp:taxon-authority></tp:nomenclature><tp:treatment-sec sec-type="Recognition" id="SECID0ED4EK"><title>Recognition.</title><p>Combination of the following characters: larger size (<abbrev xmlns:xlink="http://www.w3.org/1999/xlink" xlink:title="Standardized Body Length" id="ABBRID0EJ4EK" xlink:type="simple">SBL</abbrev> 7.88 mm); elytra with mesh pattern isodiametric; and pronotum with posteriomedial area of disc impunctate.</p><p>
              <bold><abbrev xmlns:xlink="http://www.w3.org/1999/xlink" xlink:title="Standardized Body Length" id="ABBRID0EQ4EK" xlink:type="simple">SBL</abbrev>.</bold> Male, 7.88 mm.</p><p>
              <bold>Color.</bold> Antennae and legs rufo-testaceous to slightly darker; palpi infuscated, tip testaceous. Dorsal and ventral surfaces dark brunneous, not quite piceous; elytral epipleuron diffusely paler than disc.</p><p>
              <bold>Luster.</bold> Dull with faint metallic green reflection.</p></tp:treatment-sec><tp:treatment-sec sec-type="Dorsal microsculpture" id="SECID0E44EK"><title>Dorsal microsculpture.</title><p>Head, pronotum and elytra with mesh pattern coarse isodiametric.</p><!--PageBreak--></tp:treatment-sec><tp:treatment-sec sec-type="Male genitalia" id="SECID0ED5EK"><title>Male genitalia.</title><p>Apical portion of phallic median lobe with long taper, apex without hook. Preapical orifice anopic, moderately long; endophallus with macro spines, lamina present.</p><p>
              <bold>Ovipositor and female reproductive tract</bold>. Not studied.</p></tp:treatment-sec><tp:treatment-sec sec-type="Included species" id="SECID0EM5EK"><title>Included species.</title><p>The <italic>seriatoporus</italic> species group includes only one species in the West Indies: <italic><tp:taxon-name><tp:taxon-name-part taxon-name-part-type="genus" reg="Selenophorus">S.</tp:taxon-name-part> <tp:taxon-name-part taxon-name-part-type="species" reg="spinosus">spinosus</tp:taxon-name-part></tp:taxon-name></italic> sp. n..</p></tp:treatment-sec><tp:treatment-sec sec-type="distribution" id="SECID0E65EK"><title>Geographical distribution.</title><p>In the West Indies, this species group is known only from the Lesser Antillean island of Grenada. On the mainland, the species is known from Brazil.</p></tp:treatment-sec></tp:taxon-treatment>
