# Supplementary material for: A taxonomic review of the Selenophori group (Coleoptera, Carabidae, Harpalini) in the West Indies, with descriptions of new species and notes about classification and biogeography
Source: Zookeys. 2017 Aug 16;(690):1–195. doi: 10.3897/zookeys.690.13751 (PMC5672587; doi:10.3897/zookeys.690.13751)
Supplement: XML Treatment for Selenophorus hylacis [file zookeys.690.13751-treatment30.xml]

<!DOCTYPE tp:taxon-treatment
  PUBLIC "-//TaxonX//DTD Taxonomic Treatment Publishing DTD v0 20100105//EN" "tax-treatment-NSO.dtd">
<tp:taxon-treatment xmlns:tp="http://www.plazi.org/taxpub"><tp:treatment-meta><kwd-group><label>Taxon classification</label><kwd><named-content xmlns:xlink="http://www.w3.org/1999/xlink" content-type="kingdom">Animalia</named-content></kwd><kwd><named-content xmlns:xlink="http://www.w3.org/1999/xlink" content-type="order">Coleoptera</named-content></kwd><kwd><named-content xmlns:xlink="http://www.w3.org/1999/xlink" content-type="family">Carabidae</named-content></kwd></kwd-group><mixed-citation publication-type="journal"><person-group><name><surname>Shpeley</surname><given-names>Danny</given-names></name><name><surname>Hunting</surname><given-names>Wesley</given-names></name><name><surname>Ball</surname><given-names>George E.</given-names></name></person-group><article-title>A taxonomic review of the Selenophori group (<tp:taxon-name><tp:taxon-name-part taxon-name-part-type="order">Coleoptera</tp:taxon-name-part></tp:taxon-name>, <tp:taxon-name><tp:taxon-name-part taxon-name-part-type="family">Carabidae</tp:taxon-name-part></tp:taxon-name>, <tp:taxon-name><tp:taxon-name-part taxon-name-part-type="tribe">Harpalini</tp:taxon-name-part></tp:taxon-name>) in the West Indies, with descriptions of new species and notes about classification and biogeography</article-title><source>Zookeys</source><day>16</day><month>8</month><year>2017</year><volume>2017</volume><issue>690</issue><fpage>1</fpage><lpage>195</lpage><pub-id pub-id-type="doi">10.3897/zookeys.690.13751</pub-id></mixed-citation></tp:treatment-meta><tp:nomenclature><tp:taxon-name>
                <tp:taxon-name-part taxon-name-part-type="genus" reg="Selenophorus">Selenophorus</tp:taxon-name-part>
                <tp:taxon-name-part taxon-name-part-type="species" reg="hylacis">hylacis</tp:taxon-name-part>
              </tp:taxon-name><tp:taxon-authority>species group</tp:taxon-authority></tp:nomenclature><tp:treatment-sec sec-type="Recognition" id="SECID0EXLFK"><title>Recognition.</title><p>Dorsal surface of tarsi with short setae; ventral surface of basitarsus of hind tarsus with inner row of spines touching each other, outer rows of spines more <!--PageBreak-->widely spaced. Species formerly placed in the genus <italic><tp:taxon-name><tp:taxon-name-part taxon-name-part-type="genus" reg="Gynandropus">Gynandropus</tp:taxon-name-part></tp:taxon-name></italic>, here treated as a species group of <tp:taxon-name><tp:taxon-name-part taxon-name-part-type="infraspecific-rank">subgenus</tp:taxon-name-part> <tp:taxon-name-part taxon-name-part-type="subgenus" reg="Selenophorus">Selenophorus</tp:taxon-name-part></tp:taxon-name>.</p><p>
              <bold><abbrev xmlns:xlink="http://www.w3.org/1999/xlink" xlink:title="Standardized Body Length" id="ABBRID0ESMFK" xlink:type="simple">SBL</abbrev>.</bold> Males, 3.76–7.07 mm; females, 3.76–6.94 mm.</p><p>
              <bold>Color.</bold> Antennae variously colored: unicolorous testaceous; or with basal one to three antennomeres testaceous, remaining antennomeres darker. Mouthparts testaceous. Legs testaceous to rufo-testaceous. Dorsal and ventral surfaces rufo-brunneous to brunneo-piceous; elytra unicolorous or bicolored, with dark discal cloud.</p><p>
              <bold>Luster.</bold> Shiny, with or without faint iridescence.</p><p>
              <bold>Dorsal microsculpture.</bold> Microlines not visible at 100× on head and pronotum. Elytra with mesh pattern transverse, sculpticells about 3–4× wide as long.</p><p>
              <bold>Male genitalia.</bold> Apical portion of phallic median lobe moderately long and wide. Preapical orifice anopic, moderately long; endophallus variously armored with spines and/or darkened microtrichial fields, or without spines or darkened microtrichial fields, without lamina.</p><p>
              <bold>Ovipositor and female reproductive tract.</bold> Only <italic><tp:taxon-name><tp:taxon-name-part taxon-name-part-type="genus" reg="Selenophorus">S.</tp:taxon-name-part> <tp:taxon-name-part taxon-name-part-type="species" reg="dessalinesi">dessalinesi</tp:taxon-name-part></tp:taxon-name></italic> and <italic><tp:taxon-name><tp:taxon-name-part taxon-name-part-type="genus" reg="Selenophorus">S.</tp:taxon-name-part> <tp:taxon-name-part taxon-name-part-type="species" reg="parvus">parvus</tp:taxon-name-part></tp:taxon-name></italic> were examined. Bursa copulatrix moderately short; spermatheca moderately long to long, with apical portion coiled, originating near base of common oviduct; moderately long to markedly long spermathecal gland duct originating well above base of spermatheca. Spermathecal gland small, bulbous, without swelling of duct basad gland.</p></tp:treatment-sec><tp:treatment-sec sec-type="Included species" id="SECID0EBOFK"><title>Included species.</title><p>The West Indian members of the <italic>hylacis</italic> species group includes five species: <italic><tp:taxon-name><tp:taxon-name-part taxon-name-part-type="genus" reg="Selenophorus">S.</tp:taxon-name-part> <tp:taxon-name-part taxon-name-part-type="species" reg="clypealis">clypealis</tp:taxon-name-part></tp:taxon-name></italic> Ball and Shpeley, <italic><tp:taxon-name><tp:taxon-name-part taxon-name-part-type="genus" reg="Selenophorus">S.</tp:taxon-name-part> <tp:taxon-name-part taxon-name-part-type="species" reg="dubius">dubius</tp:taxon-name-part></tp:taxon-name></italic> Putzeys, <italic><tp:taxon-name><tp:taxon-name-part taxon-name-part-type="genus" reg="Selenophorus">S.</tp:taxon-name-part> <tp:taxon-name-part taxon-name-part-type="species" reg="dessalinesi">dessalinesi</tp:taxon-name-part></tp:taxon-name></italic> Ball and Shpeley, <italic><tp:taxon-name><tp:taxon-name-part taxon-name-part-type="genus" reg="Selenophorus">S.</tp:taxon-name-part> <tp:taxon-name-part taxon-name-part-type="species" reg="parvus">parvus</tp:taxon-name-part></tp:taxon-name></italic> Darlington and <italic><tp:taxon-name><tp:taxon-name-part taxon-name-part-type="genus" reg="Selenophorus">S.</tp:taxon-name-part> <tp:taxon-name-part taxon-name-part-type="species" reg="subquadratus">subquadratus</tp:taxon-name-part></tp:taxon-name></italic> (Putzeys).</p></tp:treatment-sec><tp:treatment-sec sec-type="distribution" id="SECID0EAQFK"><title>Geographical distribution.</title><p>The range of this species group extends in the Greater Antilles from Cuba to the Virgin Islands and through the Lesser Antilles to Grenada.</p></tp:treatment-sec></tp:taxon-treatment>
