# Supplementary material for: A taxonomic review of the Selenophori group (Coleoptera, Carabidae, Harpalini) in the West Indies, with descriptions of new species and notes about classification and biogeography
Source: Zookeys. 2017 Aug 16;(690):1–195. doi: 10.3897/zookeys.690.13751 (PMC5672587; doi:10.3897/zookeys.690.13751)
Supplement: XML Treatment for Selenophorus dubius [file zookeys.690.13751-treatment33.xml]

<!DOCTYPE tp:taxon-treatment
  PUBLIC "-//TaxonX//DTD Taxonomic Treatment Publishing DTD v0 20100105//EN" "tax-treatment-NSO.dtd">
<tp:taxon-treatment xmlns:tp="http://www.plazi.org/taxpub"><tp:treatment-meta><kwd-group><label>Taxon classification</label><kwd><named-content xmlns:xlink="http://www.w3.org/1999/xlink" content-type="kingdom">Animalia</named-content></kwd><kwd><named-content xmlns:xlink="http://www.w3.org/1999/xlink" content-type="order">Coleoptera</named-content></kwd><kwd><named-content xmlns:xlink="http://www.w3.org/1999/xlink" content-type="family">Carabidae</named-content></kwd></kwd-group><mixed-citation publication-type="journal"><person-group><name><surname>Shpeley</surname><given-names>Danny</given-names></name><name><surname>Hunting</surname><given-names>Wesley</given-names></name><name><surname>Ball</surname><given-names>George E.</given-names></name></person-group><article-title>A taxonomic review of the Selenophori group (<tp:taxon-name><tp:taxon-name-part taxon-name-part-type="order">Coleoptera</tp:taxon-name-part></tp:taxon-name>, <tp:taxon-name><tp:taxon-name-part taxon-name-part-type="family">Carabidae</tp:taxon-name-part></tp:taxon-name>, <tp:taxon-name><tp:taxon-name-part taxon-name-part-type="tribe">Harpalini</tp:taxon-name-part></tp:taxon-name>) in the West Indies, with descriptions of new species and notes about classification and biogeography</article-title><source>Zookeys</source><day>16</day><month>8</month><year>2017</year><volume>2017</volume><issue>690</issue><fpage>1</fpage><lpage>195</lpage><pub-id pub-id-type="doi">10.3897/zookeys.690.13751</pub-id></mixed-citation></tp:treatment-meta><tp:nomenclature><tp:taxon-name>
                <tp:taxon-name-part taxon-name-part-type="genus" reg="Selenophorus">Selenophorus</tp:taxon-name-part>
                <tp:taxon-name-part taxon-name-part-type="species" reg="dubius">dubius</tp:taxon-name-part>
              </tp:taxon-name><tp:taxon-authority>Putzeys</tp:taxon-authority><xref ref-type="fig" rid="F25">Fig. 25C</xref><tp:nomenclature-citation-list><tp:nomenclature-citation><tp:taxon-name>
                    <tp:taxon-name-part taxon-name-part-type="genus" reg="Selenophorus">Selenophorus</tp:taxon-name-part> <tp:taxon-name-part taxon-name-part-type="species" reg="dubius">dubius</tp:taxon-name-part></tp:taxon-name><comment>Putzeys, 1878a: 54. HOLOTYPE, female (unlabelled): Chaudoir-Oberthür Collection (<abbrev xmlns:xlink="http://www.w3.org/1999/xlink" content-type="institution" xlink:title="Entomologie, Muséum National d’Histoire Naturelle" id="ABBRID0EUJGK" xlink:type="simple">MNHP</abbrev>), in front of following box label: “<tp:taxon-name><tp:taxon-name-part taxon-name-part-type="species" reg="dubius">dubius</tp:taxon-name-part></tp:taxon-name>/ Chaud/ Espagne mer?”.— <xref ref-type="bibr" rid="B21">Csiki 1932</xref>: 1198.— <xref ref-type="bibr" rid="B22">Darlington 1934</xref>: 104.— <xref ref-type="bibr" rid="B12">Blackwelder 1944</xref>: 49.— <xref ref-type="bibr" rid="B34">Erwin and Sims 1984</xref>: 440.— <xref ref-type="bibr" rid="B63">Lorenz 1998</xref>: 356.— <xref ref-type="bibr" rid="B64">Lorenz 2005</xref>: 377.</comment></tp:nomenclature-citation></tp:nomenclature-citation-list></tp:nomenclature><tp:treatment-sec sec-type="Note regarding type locality" id="SECID0E3KGK"><title>Note regarding type locality.</title><p>
                <xref ref-type="bibr" rid="B80">Putzeys (1878a)</xref> in his original description stated that the specimen was from “Espagne meridionale” (southernmost Spain). In his next sentence, Putzeys stated that he believed that this specimen was “Antillean” (West Indies). <xref ref-type="bibr" rid="B21">Csiki (1932)</xref> listed this species from “? Antillean”, <xref ref-type="bibr" rid="B22">Darlington (1934)</xref> followed with “doubtfully Antillean” and both <xref ref-type="bibr" rid="B12">Blackwelder (1944)</xref> and <xref ref-type="bibr" rid="B34">Erwin and Sims (1984)</xref> simply listed it as “West Indies”. Until another specimen is found, neither a type locality nor a type area can be designated.</p><p>We have seen two undetermined <italic><tp:taxon-name><tp:taxon-name-part taxon-name-part-type="genus" reg="Selenophorus">Selenophorus</tp:taxon-name-part></tp:taxon-name></italic> (<italic>hylacis</italic> species group) specimens, both different species, collected in Brazil, one from São Paulo and the other from the Federal District, that are quite similar in habitus and coloration to the holotype of <italic><tp:taxon-name><tp:taxon-name-part taxon-name-part-type="genus" reg="Selenophorus">S.</tp:taxon-name-part> <tp:taxon-name-part taxon-name-part-type="species" reg="dubius">dubius</tp:taxon-name-part></tp:taxon-name></italic>. Even though the holotype of <italic><tp:taxon-name><tp:taxon-name-part taxon-name-part-type="genus" reg="Selenophorus">S.</tp:taxon-name-part> <tp:taxon-name-part taxon-name-part-type="species" reg="dubius">dubius</tp:taxon-name-part></tp:taxon-name></italic> is missing the hind tarsi, we believe that this species is a member of the <italic>hylacis</italic> species group.</p></tp:treatment-sec><tp:treatment-sec sec-type="Descriptive notes" id="SECID0EZMGK"><title>Descriptive notes.</title><p>
                <abbrev xmlns:xlink="http://www.w3.org/1999/xlink" xlink:title="Standardized Body Length" id="ABBRID0E6MGK" xlink:type="simple">SBL</abbrev> 5.78 mm. Habitus as in Fig. <xref ref-type="fig" rid="F25">25C</xref>. Clypeus and labrum each with anterior margin slightly concave. Antennae, mouthparts and legs testaceous to slightly darker. Head and pronotum rufo-testaceous; ventral surface rufo-testaceous, markedly infuscated medially. Elytra bicolored, rufo-testaceous, with darker median cloud in intervals 2–5, and in basal half of interval 1. Head and disc of pronotum shiny, no microlines visible at 100×; elytral with mesh pattern moderately transverse, sculpticells about 3–4× wide as long. Elytral striae impunctate, except the standard setigerous punctures in striae 2, 5 and 7. Female with four terminal setae near the posterior margin on sternum VII.</p><p>
              <bold>Male genitalia.</bold> Not known.</p><p>
              <bold>Ovipositor and female reproductive tract.</bold> Not studied.</p></tp:treatment-sec><tp:treatment-sec sec-type="distribution" id="SECID0EPNGK"><title>Geographical distribution.</title><p>The locality of this species is unknown, and this species may not even be in the West Indies (see note about type locality above).</p></tp:treatment-sec><tp:treatment-sec sec-type="Chorological affinities and relationships" id="SECID0EUNGK"><title>Chorological affinities and relationships.</title><p>We are unable to comment on these topics due to the unknown locality of this species.</p></tp:treatment-sec><tp:treatment-sec sec-type="material" id="SECID0EZNGK"><title>Material examined.</title><p>Holotype only.</p></tp:treatment-sec><tp:treatment-sec><!--Section generated to contain objects referenced in tp:taxon-treatment.--><fig id="F25" position="float" orientation="portrait"><label>Figure 25.</label><caption><p>Habitus digital images of <italic><tp:taxon-name><tp:taxon-name-part taxon-name-part-type="genus" reg="Selenophorus">Selenophorus</tp:taxon-name-part> <tp:taxon-name-part taxon-name-part-type="species" reg="hylacis">hylacis</tp:taxon-name-part></tp:taxon-name></italic> species group, in part, dorsal aspect. <bold>A</bold> <italic><tp:taxon-name><tp:taxon-name-part taxon-name-part-type="genus" reg="Selenophorus">S.</tp:taxon-name-part> <tp:taxon-name-part taxon-name-part-type="species" reg="clypealis">clypealis</tp:taxon-name-part></tp:taxon-name></italic> Ball &amp; Shpeley <bold>B</bold> <italic><tp:taxon-name><tp:taxon-name-part taxon-name-part-type="genus" reg="Selenophorus">S.</tp:taxon-name-part> <tp:taxon-name-part taxon-name-part-type="species" reg="dessalinesi">dessalinesi</tp:taxon-name-part></tp:taxon-name></italic> Ball &amp; Shpeley <bold>C</bold> <italic><tp:taxon-name><tp:taxon-name-part taxon-name-part-type="genus" reg="Selenophorus">S.</tp:taxon-name-part> <tp:taxon-name-part taxon-name-part-type="species" reg="dubius">dubius</tp:taxon-name-part></tp:taxon-name></italic> Putzeys <bold>D</bold> <italic>parvus</italic> Darlington. Scale bars 5 mm.</p></caption><graphic xmlns:xlink="http://www.w3.org/1999/xlink" xlink:href="zookeys-690-001-g025.jpg" position="float" orientation="portrait" xlink:type="simple" id="oo_150618.jpg"/></fig></tp:treatment-sec><ref-list><ref id="B21"><mixed-citation xmlns:xlink="http://www.w3.org/1999/xlink" xlink:type="simple">
          <person-group><name name-style="western"><surname>Csiki</surname><given-names>E</given-names></name></person-group> (<year>1932</year>) <article-title><tp:taxon-name><tp:taxon-name-part taxon-name-part-type="family">Carabidae</tp:taxon-name-part></tp:taxon-name>: <tp:taxon-name><tp:taxon-name-part taxon-name-part-type="subfamily">Harpalinae</tp:taxon-name-part></tp:taxon-name> VI, pars 121.</article-title> In: <person-group><name name-style="western"><surname>Junk</surname><given-names>W</given-names></name><name name-style="western"><surname>Schenkling</surname><given-names>S</given-names></name></person-group> (<role>Eds</role>) <issue-title>Coleopterorum Catalogus.</issue-title> <source>1909–1940, 170 parts, 30 volumes. Berlin and ‘s-Gravenhage</source>, <fpage>1023</fpage>–<lpage>1278</lpage>.</mixed-citation></ref><ref id="B22"><mixed-citation xmlns:xlink="http://www.w3.org/1999/xlink" xlink:type="simple">
          <person-group><name name-style="western"><surname>Darlington</surname><given-names>PJ Jr</given-names></name></person-group> (<year>1934</year>) <article-title>New West Indian <tp:taxon-name><tp:taxon-name-part taxon-name-part-type="family">Carabidae</tp:taxon-name-part></tp:taxon-name> with a list of the Cuban species.</article-title> <source>Psyche</source> <volume>41</volume>: <fpage>66</fpage>–<lpage>131</lpage>. <ext-link xlink:type="simple" ext-link-type="doi" xlink:href="10.1155/1934/10161">https://doi.org/10.1155/1934/10161</ext-link></mixed-citation></ref><ref id="B12"><mixed-citation xmlns:xlink="http://www.w3.org/1999/xlink" xlink:type="simple">
          <person-group><name name-style="western"><surname>Blackwelder</surname><given-names>RE</given-names></name></person-group> (<year>1944</year>) Checklist of the coleopterous insects of Mexico, Central America, the West Indies, and South America Part 1. United States National Museum Bulletin, 185.</mixed-citation></ref><ref id="B34"><mixed-citation xmlns:xlink="http://www.w3.org/1999/xlink" xlink:type="simple">
          <person-group><name name-style="western"><surname>Erwin</surname><given-names>TL</given-names></name><name name-style="western"><surname>Sims</surname><given-names>LL</given-names></name></person-group> (<year>1984</year>) <article-title>Carabid beetles of the West Indies (Insects: <tp:taxon-name><tp:taxon-name-part taxon-name-part-type="order">Coleoptera</tp:taxon-name-part></tp:taxon-name>): a synopsis of the genera and checklists of tribes of <tp:taxon-name><tp:taxon-name-part taxon-name-part-type="superfamily">Caraboidea</tp:taxon-name-part></tp:taxon-name>, and of the West Indian species.</article-title> <source>Quaestiones Entomologicae</source> <volume>20</volume>: <fpage>350</fpage>–<lpage>466</lpage>.</mixed-citation></ref><ref id="B63"><mixed-citation xmlns:xlink="http://www.w3.org/1999/xlink" xlink:type="simple">
          <person-group><name name-style="western"><surname>Lorenz</surname><given-names>W</given-names></name></person-group> (<year>1998</year>) <source>Systematic list of ground beetles of the World (<tp:taxon-name><tp:taxon-name-part taxon-name-part-type="class">Insecta</tp:taxon-name-part></tp:taxon-name><tp:taxon-name><tp:taxon-name-part taxon-name-part-type="order">Coleoptera</tp:taxon-name-part></tp:taxon-name> “<tp:taxon-name><tp:taxon-name-part taxon-name-part-type="above-genus">Geadephaga</tp:taxon-name-part></tp:taxon-name>”: <tp:taxon-name><tp:taxon-name-part taxon-name-part-type="family">Trachypachidae</tp:taxon-name-part></tp:taxon-name> and <tp:taxon-name><tp:taxon-name-part taxon-name-part-type="family">Carabidae</tp:taxon-name-part></tp:taxon-name> incl. <tp:taxon-name><tp:taxon-name-part taxon-name-part-type="subfamily">Paussinae</tp:taxon-name-part></tp:taxon-name>, <tp:taxon-name><tp:taxon-name-part taxon-name-part-type="subfamily">Cicindelinae</tp:taxon-name-part></tp:taxon-name>, <tp:taxon-name><tp:taxon-name-part taxon-name-part-type="subfamily">Rhysodinae</tp:taxon-name-part></tp:taxon-name>). W.</source> <publisher-name>Lorenz</publisher-name>, <publisher-loc>Tutzing</publisher-loc>, <size units="page">502 pp</size>.</mixed-citation></ref><ref id="B64"><mixed-citation xmlns:xlink="http://www.w3.org/1999/xlink" xlink:type="simple">
          <person-group><name name-style="western"><surname>Lorenz</surname><given-names>W</given-names></name></person-group> (<year>2005</year>) Systematic list of extant ground beetles of the World (<tp:taxon-name><tp:taxon-name-part taxon-name-part-type="class">Insecta</tp:taxon-name-part></tp:taxon-name> <tp:taxon-name><tp:taxon-name-part taxon-name-part-type="order">Coleoptera</tp:taxon-name-part></tp:taxon-name> “<tp:taxon-name><tp:taxon-name-part taxon-name-part-type="above-genus">Geadephaga</tp:taxon-name-part></tp:taxon-name>”: <tp:taxon-name><tp:taxon-name-part taxon-name-part-type="family">Trachypachidae</tp:taxon-name-part></tp:taxon-name> and <tp:taxon-name><tp:taxon-name-part taxon-name-part-type="family">Carabidae</tp:taxon-name-part></tp:taxon-name> incl. <tp:taxon-name><tp:taxon-name-part taxon-name-part-type="subfamily">Paussinae</tp:taxon-name-part></tp:taxon-name>, <tp:taxon-name><tp:taxon-name-part taxon-name-part-type="subfamily">Cicindelinae</tp:taxon-name-part></tp:taxon-name>, <tp:taxon-name><tp:taxon-name-part taxon-name-part-type="subfamily">Rhysodinae</tp:taxon-name-part></tp:taxon-name>). Second Edition. W. Lorenz, Tutzing, 1–530.</mixed-citation></ref><ref id="B80"><mixed-citation xmlns:xlink="http://www.w3.org/1999/xlink" xlink:type="simple">
          <person-group><name name-style="western"><surname>Putzeys</surname><given-names>JADH</given-names></name></person-group> (<year>1878a</year>) <article-title>Description des <italic><tp:taxon-name><tp:taxon-name-part taxon-name-part-type="genus">Selenophorus</tp:taxon-name-part></tp:taxon-name></italic> de l’Amerique.</article-title> <source>Stettiner Entomologische Zeitung</source> <volume>39</volume>: <fpage>3</fpage>–<lpage>73</lpage>.</mixed-citation></ref></ref-list></tp:taxon-treatment>
