# Supplementary material for: A taxonomic review of the Selenophori group (Coleoptera, Carabidae, Harpalini) in the West Indies, with descriptions of new species and notes about classification and biogeography
Source: Zookeys. 2017 Aug 16;(690):1–195. doi: 10.3897/zookeys.690.13751 (PMC5672587; doi:10.3897/zookeys.690.13751)
Supplement: XML Treatment for Selenophorus mundus [file zookeys.690.13751-treatment36.xml]

<!DOCTYPE tp:taxon-treatment
  PUBLIC "-//TaxonX//DTD Taxonomic Treatment Publishing DTD v0 20100105//EN" "tax-treatment-NSO.dtd">
<tp:taxon-treatment xmlns:tp="http://www.plazi.org/taxpub"><tp:treatment-meta><kwd-group><label>Taxon classification</label><kwd><named-content xmlns:xlink="http://www.w3.org/1999/xlink" content-type="kingdom">Animalia</named-content></kwd><kwd><named-content xmlns:xlink="http://www.w3.org/1999/xlink" content-type="order">Coleoptera</named-content></kwd><kwd><named-content xmlns:xlink="http://www.w3.org/1999/xlink" content-type="family">Carabidae</named-content></kwd></kwd-group><mixed-citation publication-type="journal"><person-group><name><surname>Shpeley</surname><given-names>Danny</given-names></name><name><surname>Hunting</surname><given-names>Wesley</given-names></name><name><surname>Ball</surname><given-names>George E.</given-names></name></person-group><article-title>A taxonomic review of the Selenophori group (<tp:taxon-name><tp:taxon-name-part taxon-name-part-type="order">Coleoptera</tp:taxon-name-part></tp:taxon-name>, <tp:taxon-name><tp:taxon-name-part taxon-name-part-type="family">Carabidae</tp:taxon-name-part></tp:taxon-name>, <tp:taxon-name><tp:taxon-name-part taxon-name-part-type="tribe">Harpalini</tp:taxon-name-part></tp:taxon-name>) in the West Indies, with descriptions of new species and notes about classification and biogeography</article-title><source>Zookeys</source><day>16</day><month>8</month><year>2017</year><volume>2017</volume><issue>690</issue><fpage>1</fpage><lpage>195</lpage><pub-id pub-id-type="doi">10.3897/zookeys.690.13751</pub-id></mixed-citation></tp:treatment-meta><tp:nomenclature><tp:taxon-name>
                <tp:taxon-name-part taxon-name-part-type="genus" reg="Selenophorus">Selenophorus</tp:taxon-name-part>
                <tp:taxon-name-part taxon-name-part-type="species" reg="mundus">mundus</tp:taxon-name-part>
              </tp:taxon-name><tp:taxon-authority>species group</tp:taxon-authority></tp:nomenclature><tp:treatment-sec sec-type="Recognition" id="SECID0EF6GK"><title>Recognition.</title><p>Small species, shiny, with faint to moderate metallic luster, posteriolateral angles of pronotum moderately coarsely punctate or impunctate.</p><p>
              <bold><abbrev xmlns:xlink="http://www.w3.org/1999/xlink" xlink:title="Standardized Body Length" id="ABBRID0EN6GK" xlink:type="simple">SBL</abbrev>.</bold> Males, 3.60–4.60 mm; females, 3.82–5.32 mm.</p><p>
              <bold>Color.</bold> Antennae testaceous to rufo-testaceous or with one, two or three basal antennomeres testaceous, remaining antennomeres darker. Mouthparts and legs testaceous. Head and pronotum rufo-brunneous to dark brunneous; elytra brunneous to brunneo-piceous; elytral epipleuron paler than disc.</p><!--PageBreak--><p>
              <bold>Luster.</bold> Pronotum with bluish metallic luster or without metallic luster. Elytra with greenish iridescence or with very faint to moderate cupreous metallic luster.</p><p>
              <bold>Dorsal microsculpture.</bold> Head and pronotum shiny, microlines not visible at 100× or microlines visible at 100×, isodiametric on head, slightly transverse on pronotum, sculpticells about 1.5–2× wide as long. Elytra shiny, microlines not visible at 100×, or with mesh pattern transverse, sculpticells about 2–4× wide as long.</p><p>
              <bold>Male genitalia.</bold> Apical portion of phallic median lobe moderately long, broadly triangular, symmetrically rounded in dorsal/ventral aspect, tip curved up dorsally; endophallus without spines or dark microtrichial fields; without lamina. Ventral surface of shaft smooth.</p><p>
              <bold>Ovipositor and female reproductive tract</bold>. Gonocoxite 2 moderately thick, somewhat falcate. Bursa copulatrix short; spermatheca sausage-like, originating near base of common oviduct; moderately long to long spermathecal gland duct originating near or below mid-length of spermatheca. Spermathecal gland small, bulbous, with swelling of duct, larger than gland, basad gland.</p></tp:treatment-sec><tp:treatment-sec sec-type="Included species" id="SECID0EHAHK"><title>Included species.</title><p>The <italic>mundus</italic> species group includes three species: <italic><tp:taxon-name><tp:taxon-name-part taxon-name-part-type="genus" reg="Selenophorus">S.</tp:taxon-name-part> <tp:taxon-name-part taxon-name-part-type="species" reg="mundus">mundus</tp:taxon-name-part></tp:taxon-name></italic> Putzeys, <italic><tp:taxon-name><tp:taxon-name-part taxon-name-part-type="genus" reg="Selenophorus">S.</tp:taxon-name-part> <tp:taxon-name-part taxon-name-part-type="species" reg="paramundus">paramundus</tp:taxon-name-part></tp:taxon-name></italic> Ball and Shpeley and <italic><tp:taxon-name><tp:taxon-name-part taxon-name-part-type="genus" reg="Selenophorus">S.</tp:taxon-name-part> <tp:taxon-name-part taxon-name-part-type="species" reg="pseudomundus">pseudomundus</tp:taxon-name-part></tp:taxon-name></italic> Ball and Shpeley.</p></tp:treatment-sec><tp:treatment-sec sec-type="distribution" id="SECID0EQBHK"><title>Geographical distribution.</title><p>This species group is known only from the Greater Antillean islands of Hispaniola and Jamaica.</p></tp:treatment-sec></tp:taxon-treatment>
