# Supplementary material for: A taxonomic review of the Selenophori group (Coleoptera, Carabidae, Harpalini) in the West Indies, with descriptions of new species and notes about classification and biogeography
Source: Zookeys. 2017 Aug 16;(690):1–195. doi: 10.3897/zookeys.690.13751 (PMC5672587; doi:10.3897/zookeys.690.13751)
Supplement: XML Treatment for Selenophorus paramundus [file zookeys.690.13751-treatment38.xml]

<!DOCTYPE tp:taxon-treatment
  PUBLIC "-//TaxonX//DTD Taxonomic Treatment Publishing DTD v0 20100105//EN" "tax-treatment-NSO.dtd">
<tp:taxon-treatment xmlns:tp="http://www.plazi.org/taxpub"><tp:treatment-meta><kwd-group><label>Taxon classification</label><kwd><named-content xmlns:xlink="http://www.w3.org/1999/xlink" content-type="kingdom">Animalia</named-content></kwd><kwd><named-content xmlns:xlink="http://www.w3.org/1999/xlink" content-type="order">Coleoptera</named-content></kwd><kwd><named-content xmlns:xlink="http://www.w3.org/1999/xlink" content-type="family">Carabidae</named-content></kwd></kwd-group><mixed-citation publication-type="journal"><person-group><name><surname>Shpeley</surname><given-names>Danny</given-names></name><name><surname>Hunting</surname><given-names>Wesley</given-names></name><name><surname>Ball</surname><given-names>George E.</given-names></name></person-group><article-title>A taxonomic review of the Selenophori group (<tp:taxon-name><tp:taxon-name-part taxon-name-part-type="order">Coleoptera</tp:taxon-name-part></tp:taxon-name>, <tp:taxon-name><tp:taxon-name-part taxon-name-part-type="family">Carabidae</tp:taxon-name-part></tp:taxon-name>, <tp:taxon-name><tp:taxon-name-part taxon-name-part-type="tribe">Harpalini</tp:taxon-name-part></tp:taxon-name>) in the West Indies, with descriptions of new species and notes about classification and biogeography</article-title><source>Zookeys</source><day>16</day><month>8</month><year>2017</year><volume>2017</volume><issue>690</issue><fpage>1</fpage><lpage>195</lpage><pub-id pub-id-type="doi">10.3897/zookeys.690.13751</pub-id></mixed-citation></tp:treatment-meta><tp:nomenclature><tp:taxon-name>
                <tp:taxon-name-part taxon-name-part-type="genus" reg="Selenophorus">Selenophorus</tp:taxon-name-part>
                <tp:taxon-name-part taxon-name-part-type="species" reg="paramundus">paramundus</tp:taxon-name-part>
              </tp:taxon-name><tp:taxon-authority>Ball &amp; Shpeley</tp:taxon-authority><xref ref-type="fig" rid="F31">Figs 31B</xref><xref ref-type="fig" rid="F34">, 34</xref><tp:nomenclature-citation-list><tp:nomenclature-citation><tp:taxon-name>
                    <tp:taxon-name-part taxon-name-part-type="genus" reg="Selenophorus">Selenophorus</tp:taxon-name-part> <tp:taxon-name-part taxon-name-part-type="species" reg="paramundus">paramundus</tp:taxon-name-part></tp:taxon-name><comment>Ball &amp; Shpeley, 1992: 98.— <xref ref-type="bibr" rid="B4">Ball 1992</xref>: 85.— <xref ref-type="bibr" rid="B63">Lorenz 1998</xref>: 356.— <xref ref-type="bibr" rid="B64">Lorenz 2005</xref>: 377.</comment></tp:nomenclature-citation></tp:nomenclature-citation-list></tp:nomenclature><tp:treatment-sec sec-type="type material" id="SECID0EXRHK"><title>Type material.</title><p>Complete label data for type material (holotype (<abbrev xmlns:xlink="http://www.w3.org/1999/xlink" content-type="institution" xlink:title="Department of Entomology, British Museum" id="ABBRID0E4RHK" xlink:type="simple">BMNH</abbrev>)) are provided in the original description.</p></tp:treatment-sec><tp:treatment-sec sec-type="Type area" id="SECID0ECSHK"><title>Type area.</title><p>Jamaica.</p></tp:treatment-sec><tp:treatment-sec sec-type="diagnosis" id="SECID0EHSHK"><title>Diagnosis.</title><p>This species is readily separated from other members of the <italic>mundus</italic> species group by a combination of: dorsal surface without visible microlines and pronotum with posteriolateral impressions impunctate.</p></tp:treatment-sec><tp:treatment-sec sec-type="Descriptive notes" id="SECID0EPSHK"><title>Descriptive notes.</title><p>Data for <abbrev xmlns:xlink="http://www.w3.org/1999/xlink" xlink:title="Standardized Body Length" id="ABBRID0EVSHK" xlink:type="simple">SBL</abbrev> in Table <xref ref-type="table" rid="T1">1</xref>. Habitus as in Fig. <xref ref-type="fig" rid="F31">31B</xref>. Labrum with anterior margin shallowly concave; clypeus with anterior margin moderately concave. Antennae and mouthparts testaceous to rufo-testaceous; legs rufo-brunneous. Dorsal surface dark brunneous; ventral surface rufo-brunneous, elytral epipleuron paler than disc. Pronotum with bluish metallic luster; elytra with greenish iridescence. Head, pronotum and elytra shiny, microlines not visible at 100×. Pronotum with posteriolateral impressions impunctate; posteriolateral angles rounded. Elytral striae impunctate, except the standard setigerous punctures in striae 2, 5 and 7. Female with four terminal setae near the posterior margin on sternum VII.</p><!--PageBreak--><p>
              <bold>Male genitalia.</bold> Male unknown.</p><p>
              <bold>Ovipositor and Female Reproductive Tract</bold>: Very similar to that of <italic><tp:taxon-name><tp:taxon-name-part taxon-name-part-type="genus" reg="Selenophorus">S.</tp:taxon-name-part> <tp:taxon-name-part taxon-name-part-type="species" reg="pseudomundus">pseudomundus</tp:taxon-name-part></tp:taxon-name></italic> below, except the spermathecal gland duct is shorter, such that the distal tip of the spermathecal gland is just past the distal tip of the spermatheca.</p></tp:treatment-sec><tp:treatment-sec sec-type="distribution" id="SECID0EVTHK"><title>Geographical distribution.</title><p>Fig. <xref ref-type="fig" rid="F34">34</xref>. This species is known only from Jamaica.</p></tp:treatment-sec><tp:treatment-sec sec-type="Chorological affinities and relationships" id="SECID0E6THK"><title>Chorological affinities and relationships.</title><p>The range of this species is allopatric relative to the other species in the <italic>mundus</italic> species group. The form of the female reproductive tract suggests that this species belongs in the <italic>mundus</italic> species group. If a male of the species is collected, the form of the male genitalia will either confirm or refute this placement. Relationships of <italic><tp:taxon-name><tp:taxon-name-part taxon-name-part-type="genus" reg="Selenophorus">S.</tp:taxon-name-part> <tp:taxon-name-part taxon-name-part-type="species" reg="paramundus">paramundus</tp:taxon-name-part></tp:taxon-name></italic> are not postulated beyond species group membership.</p></tp:treatment-sec><tp:treatment-sec sec-type="material" id="SECID0EUUHK"><title>Material examined.</title><p>Only the female holotype.</p></tp:treatment-sec><tp:treatment-sec><!--Section generated to contain objects referenced in tp:taxon-treatment.--><fig id="F31" position="float" orientation="portrait"><label>Figure 31.</label><caption><p>Habitus digital images of <italic><tp:taxon-name><tp:taxon-name-part taxon-name-part-type="genus" reg="Selenophorus">Selenophorus</tp:taxon-name-part> <tp:taxon-name-part taxon-name-part-type="species" reg="mundus">mundus</tp:taxon-name-part></tp:taxon-name></italic> species group, dorsal aspect. <bold>A</bold> <italic><tp:taxon-name><tp:taxon-name-part taxon-name-part-type="genus" reg="Selenophorus">S.</tp:taxon-name-part> <tp:taxon-name-part taxon-name-part-type="species" reg="mundus">mundus</tp:taxon-name-part></tp:taxon-name></italic> Putzeys <bold>B</bold> <italic><tp:taxon-name><tp:taxon-name-part taxon-name-part-type="genus" reg="Selenophorus">S.</tp:taxon-name-part> <tp:taxon-name-part taxon-name-part-type="species" reg="paramundus">paramundus</tp:taxon-name-part></tp:taxon-name></italic> Ball &amp; Shpeley <bold>C</bold> <italic><tp:taxon-name><tp:taxon-name-part taxon-name-part-type="genus" reg="Selenophorus">S.</tp:taxon-name-part> <tp:taxon-name-part taxon-name-part-type="species" reg="pseudomundus">pseudomundus</tp:taxon-name-part></tp:taxon-name></italic> Ball &amp; Shpeley. Scale bars: <bold>A, B</bold> 5 mm <bold>C</bold> 3 mm.</p></caption><graphic xmlns:xlink="http://www.w3.org/1999/xlink" xlink:href="zookeys-690-001-g031.jpg" position="float" orientation="portrait" xlink:type="simple" id="oo_150624.jpg"/></fig><fig id="F34" position="float" orientation="portrait"><label>Figure 34.</label><caption><p>Map of West Indies showing known localities for species of <italic><tp:taxon-name><tp:taxon-name-part taxon-name-part-type="genus" reg="Selenophorus">Selenophorus</tp:taxon-name-part> <tp:taxon-name-part taxon-name-part-type="species" reg="mundus">mundus</tp:taxon-name-part></tp:taxon-name></italic> species group.</p></caption><graphic xmlns:xlink="http://www.w3.org/1999/xlink" xlink:href="zookeys-690-001-g034.jpg" position="float" orientation="portrait" xlink:type="simple" id="oo_150627.jpg"/></fig><table-wrap id="T1" position="float" orientation="portrait"><label>Table 1.</label><caption><p>Variation in Standardized Body Length (<abbrev xmlns:xlink="http://www.w3.org/1999/xlink" xlink:title="Standardized Body Length" id="ABBRID0EUHAE" xlink:type="simple">SBL</abbrev>, in mm) among the West Indian species and subspecies of the Selenophori group</p></caption><table id="TID0EAUHK" rules="all"><tbody><tr><th rowspan="2" colspan="1"/><th rowspan="1" colspan="3">Males</th><th rowspan="1" colspan="3">Females</th></tr><tr><th rowspan="1" colspan="1">N</th><th rowspan="1" colspan="1">Range</th><th rowspan="1" colspan="1">Mean</th><th rowspan="1" colspan="1">N</th><th rowspan="1" colspan="1">Range</th><th rowspan="1" colspan="1">Mean</th></tr><tr><td rowspan="1" colspan="1">
              <italic><tp:taxon-name><tp:taxon-name-part taxon-name-part-type="genus" reg="Neoaulacoryssus">Neoaulacoryssus</tp:taxon-name-part></tp:taxon-name></italic>
            </td><td rowspan="1" colspan="1"/><td rowspan="1" colspan="1"/><td rowspan="1" colspan="1"/><td rowspan="1" colspan="1"/><td rowspan="1" colspan="1"/><td rowspan="1" colspan="1"/></tr><tr><td rowspan="1" colspan="1">
              <italic><tp:taxon-name><tp:taxon-name-part taxon-name-part-type="genus" reg="Neoaulacoryssus">N.</tp:taxon-name-part> <tp:taxon-name-part taxon-name-part-type="species" reg="cupripennis">cupripennis</tp:taxon-name-part></tp:taxon-name></italic>
            </td><td rowspan="1" colspan="1">1</td><td rowspan="1" colspan="1">13.32</td><td rowspan="1" colspan="1"/><td rowspan="1" colspan="1">2</td><td rowspan="1" colspan="1">12.52–13.20</td><td rowspan="1" colspan="1">12.86</td></tr><tr><td rowspan="1" colspan="1">
              <italic><tp:taxon-name><tp:taxon-name-part taxon-name-part-type="genus" reg="Paraulacoryssus">Paraulacoryssus</tp:taxon-name-part></tp:taxon-name></italic>
            </td><td rowspan="1" colspan="1"/><td rowspan="1" colspan="1"/><td rowspan="1" colspan="1"/><td rowspan="1" colspan="1"/><td rowspan="1" colspan="1"/><td rowspan="1" colspan="1"/></tr><tr><td rowspan="1" colspan="1">
              <italic><tp:taxon-name><tp:taxon-name-part taxon-name-part-type="genus" reg="Paraulacoryssus">P.</tp:taxon-name-part> <tp:taxon-name-part taxon-name-part-type="species" reg="puertoricensis">puertoricensis</tp:taxon-name-part></tp:taxon-name></italic>
            </td><td rowspan="1" colspan="1">2</td><td rowspan="1" colspan="1">8.72–9.00</td><td rowspan="1" colspan="1">8.86</td><td rowspan="1" colspan="1">6</td><td rowspan="1" colspan="1">9.56–10.12</td><td rowspan="1" colspan="1">9.79</td></tr><tr><td rowspan="1" colspan="1">
              <italic><tp:taxon-name><tp:taxon-name-part taxon-name-part-type="genus" reg="Athrostictus">Athrostictus</tp:taxon-name-part></tp:taxon-name></italic>
            </td><td rowspan="1" colspan="1"/><td rowspan="1" colspan="1"/><td rowspan="1" colspan="1"/><td rowspan="1" colspan="1"/><td rowspan="1" colspan="1"/><td rowspan="1" colspan="1"/></tr><tr><td rowspan="1" colspan="1">
              <italic><tp:taxon-name><tp:taxon-name-part taxon-name-part-type="genus" reg="Athrostictus">A.</tp:taxon-name-part> <tp:taxon-name-part taxon-name-part-type="species" reg="paganus">paganus</tp:taxon-name-part></tp:taxon-name></italic>
            </td><td rowspan="1" colspan="1">
              <bold>11</bold>
            </td><td rowspan="1" colspan="1">
              <bold>7.08–7.56</bold>
            </td><td rowspan="1" colspan="1">
              <bold>7.29</bold>
            </td><td rowspan="1" colspan="1">
              <bold>8</bold>
            </td><td rowspan="1" colspan="1">
              <bold>7.00–7.72</bold>
            </td><td rowspan="1" colspan="1">
              <bold>7.49</bold>
            </td></tr><tr><td rowspan="1" colspan="1">Barbados</td><td rowspan="1" colspan="1">5</td><td rowspan="1" colspan="1">7.08–7.56</td><td rowspan="1" colspan="1">7.33</td><td rowspan="1" colspan="1">2</td><td rowspan="1" colspan="1">7.00–7.72</td><td rowspan="1" colspan="1">7.36</td></tr><tr><td rowspan="1" colspan="1">Martinique</td><td rowspan="1" colspan="1">2</td><td rowspan="1" colspan="1">7.04–7.20</td><td rowspan="1" colspan="1">7.12</td><td rowspan="1" colspan="1">2</td><td rowspan="1" colspan="1">7.24–7.60</td><td rowspan="1" colspan="1">7.42</td></tr><tr><td rowspan="1" colspan="1">St. Croix</td><td rowspan="1" colspan="1">4</td><td rowspan="1" colspan="1">7.08–7.40</td><td rowspan="1" colspan="1">7.24</td><td rowspan="1" colspan="1">4</td><td rowspan="1" colspan="1">7.28–7.72</td><td rowspan="1" colspan="1">7.56</td></tr><tr><td rowspan="1" colspan="1">
              <italic><tp:taxon-name><tp:taxon-name-part taxon-name-part-type="genus" reg="Amblygnathus">Amblygnathus</tp:taxon-name-part></tp:taxon-name></italic>
            </td><td rowspan="1" colspan="1"/><td rowspan="1" colspan="1"/><td rowspan="1" colspan="1"/><td rowspan="1" colspan="1"/><td rowspan="1" colspan="1"/><td rowspan="1" colspan="1"/></tr><tr><td rowspan="1" colspan="1">
              <italic><tp:taxon-name><tp:taxon-name-part taxon-name-part-type="genus" reg="Amblygnathus">A.</tp:taxon-name-part> <tp:taxon-name-part taxon-name-part-type="species" reg="cephalotes">cephalotes</tp:taxon-name-part></tp:taxon-name></italic> <sup>1</sup></td><td rowspan="1" colspan="1">2</td><td rowspan="1" colspan="1">9.48–9.68</td><td rowspan="1" colspan="1">9.58</td><td rowspan="1" colspan="1">2</td><td rowspan="1" colspan="1">10.36–10.60</td><td rowspan="1" colspan="1">10.48</td></tr><tr><td rowspan="1" colspan="1">
              <italic><tp:taxon-name><tp:taxon-name-part taxon-name-part-type="genus" reg="Amblygnathus">A.</tp:taxon-name-part> <tp:taxon-name-part taxon-name-part-type="species" reg="puncticollis">puncticollis</tp:taxon-name-part></tp:taxon-name></italic>
            </td><td rowspan="1" colspan="1">
              <bold>7</bold>
            </td><td rowspan="1" colspan="1">
              <bold>5.00–5.64</bold>
            </td><td rowspan="1" colspan="1">
              <bold>5.37</bold>
            </td><td rowspan="1" colspan="1">
              <bold>3</bold>
            </td><td rowspan="1" colspan="1">
              <bold>5.08–5.60</bold>
            </td><td rowspan="1" colspan="1">
              <bold>5.37</bold>
            </td></tr><tr><td rowspan="1" colspan="1">Jamaica</td><td rowspan="1" colspan="1">3</td><td rowspan="1" colspan="1">5.12–5.52</td><td rowspan="1" colspan="1">5.35</td><td rowspan="1" colspan="1">2</td><td rowspan="1" colspan="1">5.08–5.44</td><td rowspan="1" colspan="1">5.26</td></tr><tr><td rowspan="1" colspan="1">Domin. Repub.</td><td rowspan="1" colspan="1">4</td><td rowspan="1" colspan="1">5.00–5.64</td><td rowspan="1" colspan="1">5.38</td><td rowspan="1" colspan="1">1</td><td rowspan="1" colspan="1">5.60</td><td rowspan="1" colspan="1"/></tr><tr><td rowspan="1" colspan="1">
              <italic><tp:taxon-name><tp:taxon-name-part taxon-name-part-type="genus" reg="Amblygnathus">A.</tp:taxon-name-part> <tp:taxon-name-part taxon-name-part-type="species" reg="gilvipes">gilvipes</tp:taxon-name-part> <tp:taxon-name-part taxon-name-part-type="subspecies" reg="gilvipes">gilvipes</tp:taxon-name-part></tp:taxon-name></italic> <sup>2</sup></td><td rowspan="1" colspan="1">3</td><td rowspan="1" colspan="1">5.38–5.57</td><td rowspan="1" colspan="1">5.47</td><td rowspan="1" colspan="1">2</td><td rowspan="1" colspan="1">5.28–5.54</td><td rowspan="1" colspan="1">5.41</td></tr><tr><td rowspan="1" colspan="1">
              <italic><tp:taxon-name><tp:taxon-name-part taxon-name-part-type="genus" reg="Neodiachipteryx">Neodiachipteryx</tp:taxon-name-part></tp:taxon-name></italic>
            </td><td rowspan="1" colspan="1"/><td rowspan="1" colspan="1"/><td rowspan="1" colspan="1"/><td rowspan="1" colspan="1"/><td rowspan="1" colspan="1"/><td rowspan="1" colspan="1"/></tr><tr><td rowspan="1" colspan="1">
              <italic><tp:taxon-name><tp:taxon-name-part taxon-name-part-type="genus" reg="Neodiachipteryx">N.</tp:taxon-name-part> <tp:taxon-name-part taxon-name-part-type="species" reg="davidsoni">davidsoni</tp:taxon-name-part></tp:taxon-name></italic>
            </td><td rowspan="1" colspan="1">1</td><td rowspan="1" colspan="1">8.12</td><td rowspan="1" colspan="1"/><td rowspan="1" colspan="1"/><td rowspan="1" colspan="1"/><td rowspan="1" colspan="1"/></tr><tr><td rowspan="1" colspan="1">
              <italic><tp:taxon-name><tp:taxon-name-part taxon-name-part-type="genus" reg="Neodiachipteryx">N.</tp:taxon-name-part> <tp:taxon-name-part taxon-name-part-type="species" reg="cariniger">cariniger</tp:taxon-name-part></tp:taxon-name></italic>
            </td><td rowspan="1" colspan="1">5</td><td rowspan="1" colspan="1">8.40–9.36</td><td rowspan="1" colspan="1">8.86</td><td rowspan="1" colspan="1">2</td><td rowspan="1" colspan="1">8.28–8.36</td><td rowspan="1" colspan="1">8.32</td></tr><tr><td rowspan="1" colspan="1">
              <tp:taxon-name><tp:taxon-name-part taxon-name-part-type="genus" reg="Selenophorus">Selenophorus</tp:taxon-name-part> (<tp:taxon-name-part taxon-name-part-type="subgenus" reg="Celiamorphus">Celiamorphus</tp:taxon-name-part>)</tp:taxon-name>
            </td><td rowspan="1" colspan="1"/><td rowspan="1" colspan="1"/><td rowspan="1" colspan="1"/><td rowspan="1" colspan="1"/><td rowspan="1" colspan="1"/><td rowspan="1" colspan="1"/></tr><tr><td rowspan="1" colspan="1">
              <italic>discopunctatus</italic> species group</td><td rowspan="1" colspan="1"/><td rowspan="1" colspan="1"/><td rowspan="1" colspan="1"/><td rowspan="1" colspan="1"/><td rowspan="1" colspan="1"/><td rowspan="1" colspan="1"/></tr><tr><td rowspan="1" colspan="1">
              <italic><tp:taxon-name><tp:taxon-name-part taxon-name-part-type="genus" reg="Selenophorus">S.</tp:taxon-name-part> <tp:taxon-name-part taxon-name-part-type="species" reg="discopunctatus">discopunctatus</tp:taxon-name-part></tp:taxon-name></italic>
            </td><td rowspan="1" colspan="1">
              <bold>20</bold>
            </td><td rowspan="1" colspan="1">
              <bold>5.92–6.88</bold>
            </td><td rowspan="1" colspan="1">
              <bold>6.57</bold>
            </td><td rowspan="1" colspan="1">
              <bold>20</bold>
            </td><td rowspan="1" colspan="1">
              <bold>6.16–7.28</bold>
            </td><td rowspan="1" colspan="1">
              <bold>6.81</bold>
            </td></tr><tr><td rowspan="1" colspan="1">Cuba</td><td rowspan="1" colspan="1">10</td><td rowspan="1" colspan="1">6.48–6.88</td><td rowspan="1" colspan="1">6.74</td><td rowspan="1" colspan="1">10</td><td rowspan="1" colspan="1">6.16–7.08</td><td rowspan="1" colspan="1">6.71</td></tr><tr><td rowspan="1" colspan="1">Guadeloupe</td><td rowspan="1" colspan="1">10</td><td rowspan="1" colspan="1">5.92–6.80</td><td rowspan="1" colspan="1">6.39</td><td rowspan="1" colspan="1">10</td><td rowspan="1" colspan="1">6.60–7.28</td><td rowspan="1" colspan="1">6.91</td></tr><tr><td rowspan="1" colspan="1">
              <italic><tp:taxon-name><tp:taxon-name-part taxon-name-part-type="genus" reg="Selenophorus">S.</tp:taxon-name-part> <tp:taxon-name-part taxon-name-part-type="species" reg="yucatanus">yucatanus</tp:taxon-name-part></tp:taxon-name></italic>
            </td><td rowspan="1" colspan="1">10</td><td rowspan="1" colspan="1">6.12–7.00</td><td rowspan="1" colspan="1">6.60</td><td rowspan="1" colspan="1">10</td><td rowspan="1" colspan="1">6.48–7.28</td><td rowspan="1" colspan="1">6.81</td></tr><tr><td rowspan="1" colspan="1">
              <italic>latior</italic> species group</td><td rowspan="1" colspan="1"/><td rowspan="1" colspan="1"/><td rowspan="1" colspan="1"/><td rowspan="1" colspan="1"/><td rowspan="1" colspan="1"/><td rowspan="1" colspan="1"/></tr><tr><td rowspan="1" colspan="1">S. <italic>barbadensis</italic></td><td rowspan="1" colspan="1">4</td><td rowspan="1" colspan="1">4.93–5.32</td><td rowspan="1" colspan="1">5.11</td><td rowspan="1" colspan="1">7</td><td rowspan="1" colspan="1">5.09–5.60</td><td rowspan="1" colspan="1">5.38</td></tr><tr><td rowspan="1" colspan="1">
              <italic><tp:taxon-name><tp:taxon-name-part taxon-name-part-type="genus" reg="Selenophorus">S.</tp:taxon-name-part> <tp:taxon-name-part taxon-name-part-type="species" reg="latior">latior</tp:taxon-name-part></tp:taxon-name></italic>
            </td><td rowspan="1" colspan="1">
              <bold>11</bold>
            </td><td rowspan="1" colspan="1">
              <bold>5.04–5.84</bold>
            </td><td rowspan="1" colspan="1">
              <bold>5.46</bold>
            </td><td rowspan="1" colspan="1">
              <bold>16</bold>
            </td><td rowspan="1" colspan="1">
              <bold>4.88–5.68</bold>
            </td><td rowspan="1" colspan="1">
              <bold>5.31</bold>
            </td></tr><tr><td rowspan="1" colspan="1">Virgin Islands</td><td rowspan="1" colspan="1">5</td><td rowspan="1" colspan="1">5.28–5.84</td><td rowspan="1" colspan="1">5.51</td><td rowspan="1" colspan="1">10</td><td rowspan="1" colspan="1">5.04–5.68</td><td rowspan="1" colspan="1">5.35</td></tr><tr><td rowspan="1" colspan="1">Guadeloupe</td><td rowspan="1" colspan="1">6</td><td rowspan="1" colspan="1">5.04–5.72</td><td rowspan="1" colspan="1">5.42</td><td rowspan="1" colspan="1">6</td><td rowspan="1" colspan="1">4.88–5.48</td><td rowspan="1" colspan="1">5.23</td></tr><tr><td rowspan="1" colspan="1">
              <italic><tp:taxon-name><tp:taxon-name-part taxon-name-part-type="genus" reg="Selenophorus">S.</tp:taxon-name-part> <tp:taxon-name-part taxon-name-part-type="species" reg="solitarius">solitarius</tp:taxon-name-part></tp:taxon-name></italic>
            </td><td rowspan="1" colspan="1">1</td><td rowspan="1" colspan="1">5.04</td><td rowspan="1" colspan="1"/><td rowspan="1" colspan="1">1</td><td rowspan="1" colspan="1">5.04</td><td rowspan="1" colspan="1"/></tr><tr><td rowspan="1" colspan="1">
              <italic>seriatoporus</italic> species group</td><td rowspan="1" colspan="1"/><td rowspan="1" colspan="1"/><td rowspan="1" colspan="1"/><td rowspan="1" colspan="1"/><td rowspan="1" colspan="1"/><td rowspan="1" colspan="1"/></tr><tr><td rowspan="1" colspan="1">
              <italic><tp:taxon-name><tp:taxon-name-part taxon-name-part-type="genus" reg="Selenophorus">S.</tp:taxon-name-part> <tp:taxon-name-part taxon-name-part-type="species" reg="spinosus">spinosus</tp:taxon-name-part></tp:taxon-name></italic>
            </td><td rowspan="1" colspan="1">1</td><td rowspan="1" colspan="1">7.88</td><td rowspan="1" colspan="1"/><td rowspan="1" colspan="1"/><td rowspan="1" colspan="1"/><td rowspan="1" colspan="1"/></tr><tr><td rowspan="1" colspan="1">
              <tp:taxon-name><tp:taxon-name-part taxon-name-part-type="genus" reg="Selenophorus">Selenophorus</tp:taxon-name-part> (<tp:taxon-name-part taxon-name-part-type="subgenus" reg="Selenophorus">Selenophorus</tp:taxon-name-part>)</tp:taxon-name>
            </td><td rowspan="1" colspan="1"/><td rowspan="1" colspan="1"/><td rowspan="1" colspan="1"/><td rowspan="1" colspan="1"/><td rowspan="1" colspan="1"/><td rowspan="1" colspan="1"/></tr><tr><td rowspan="1" colspan="1">
              <italic>hylacis</italic> species group</td><td rowspan="1" colspan="1"/><td rowspan="1" colspan="1"/><td rowspan="1" colspan="1"/><td rowspan="1" colspan="1"/><td rowspan="1" colspan="1"/><td rowspan="1" colspan="1"/></tr><tr><td rowspan="1" colspan="1">S. <italic>clypealis</italic></td><td rowspan="1" colspan="1">1</td><td rowspan="1" colspan="1">4.88</td><td rowspan="1" colspan="1"/><td rowspan="1" colspan="1">1</td><td rowspan="1" colspan="1">5.12</td><td rowspan="1" colspan="1"/></tr><tr><td rowspan="1" colspan="1">
              <italic><tp:taxon-name><tp:taxon-name-part taxon-name-part-type="genus" reg="Selenophorus">S.</tp:taxon-name-part> <tp:taxon-name-part taxon-name-part-type="species" reg="dessalinesi">dessalinesi</tp:taxon-name-part></tp:taxon-name></italic>
            </td><td rowspan="1" colspan="1">4</td><td rowspan="1" colspan="1">6.01–7.07</td><td rowspan="1" colspan="1">6.68</td><td rowspan="1" colspan="1">3</td><td rowspan="1" colspan="1">6.62–6.94</td><td rowspan="1" colspan="1">6.79</td></tr><tr><td rowspan="1" colspan="1">
              <italic><tp:taxon-name><tp:taxon-name-part taxon-name-part-type="genus" reg="Selenophorus">S.</tp:taxon-name-part> <tp:taxon-name-part taxon-name-part-type="species" reg="dubius">dubius</tp:taxon-name-part></tp:taxon-name></italic>
            </td><td rowspan="1" colspan="1"/><td rowspan="1" colspan="1"/><td rowspan="1" colspan="1"/><td rowspan="1" colspan="1">1</td><td rowspan="1" colspan="1">5.78</td><td rowspan="1" colspan="1"/></tr><tr><td rowspan="1" colspan="1">S. <italic>parvus</italic></td><td rowspan="1" colspan="1">10</td><td rowspan="1" colspan="1">3.76–4.12</td><td rowspan="1" colspan="1">3.95</td><td rowspan="1" colspan="1">10</td><td rowspan="1" colspan="1">3.76–4.48</td><td rowspan="1" colspan="1">4.18</td></tr><tr><td rowspan="1" colspan="1">
              <italic><tp:taxon-name><tp:taxon-name-part taxon-name-part-type="genus" reg="Selenophorus">S.</tp:taxon-name-part> <tp:taxon-name-part taxon-name-part-type="species" reg="subquadratus">subquadratus</tp:taxon-name-part></tp:taxon-name></italic>
            </td><td rowspan="1" colspan="1">
              <bold>16</bold>
            </td><td rowspan="1" colspan="1">
              <bold>5.12–5.84</bold>
            </td><td rowspan="1" colspan="1">
              <bold>5.59</bold>
            </td><td rowspan="1" colspan="1">
              <bold>12</bold>
            </td><td rowspan="1" colspan="1">
              <bold>5.16–5.68</bold>
            </td><td rowspan="1" colspan="1">
              <bold>5.64</bold>
            </td></tr><tr><td rowspan="1" colspan="1">Domin. Repub.</td><td rowspan="1" colspan="1">10</td><td rowspan="1" colspan="1">5.12–5.76</td><td rowspan="1" colspan="1">5.51</td><td rowspan="1" colspan="1">4</td><td rowspan="1" colspan="1">5.16–5.68</td><td rowspan="1" colspan="1">5.39</td></tr><tr><td rowspan="1" colspan="1">St. Kitts</td><td rowspan="1" colspan="1">6</td><td rowspan="1" colspan="1">5.60–5.84</td><td rowspan="1" colspan="1">5.71</td><td rowspan="1" colspan="1">8</td><td rowspan="1" colspan="1">5.52–6.16</td><td rowspan="1" colspan="1">5.77</td></tr><tr><td rowspan="1" colspan="1">
              <italic>mundus</italic> species group</td><td rowspan="1" colspan="1"/><td rowspan="1" colspan="1"/><td rowspan="1" colspan="1"/><td rowspan="1" colspan="1"/><td rowspan="1" colspan="1"/><td rowspan="1" colspan="1"/></tr><tr><td rowspan="1" colspan="1">
              <italic><tp:taxon-name><tp:taxon-name-part taxon-name-part-type="genus" reg="Selenophorus">S.</tp:taxon-name-part> <tp:taxon-name-part taxon-name-part-type="species" reg="mundus">mundus</tp:taxon-name-part></tp:taxon-name></italic>
            </td><td rowspan="1" colspan="1">10</td><td rowspan="1" colspan="1">3.96–4.60</td><td rowspan="1" colspan="1">4.32</td><td rowspan="1" colspan="1">10</td><td rowspan="1" colspan="1">3.96–4.88</td><td rowspan="1" colspan="1">4.64</td></tr><tr><td rowspan="1" colspan="1">
              <italic><tp:taxon-name><tp:taxon-name-part taxon-name-part-type="genus" reg="Selenophorus">S.</tp:taxon-name-part> <tp:taxon-name-part taxon-name-part-type="species" reg="paramundus">paramundus</tp:taxon-name-part></tp:taxon-name></italic>
            </td><td rowspan="1" colspan="1"/><td rowspan="1" colspan="1"/><td rowspan="1" colspan="1"/><td rowspan="1" colspan="1">1</td><td rowspan="1" colspan="1">5.32</td><td rowspan="1" colspan="1"/></tr><tr><td rowspan="1" colspan="1">
              <italic><tp:taxon-name><tp:taxon-name-part taxon-name-part-type="genus" reg="Selenophorus">S.</tp:taxon-name-part> <tp:taxon-name-part taxon-name-part-type="species" reg="pseudomundus">pseudomundus</tp:taxon-name-part></tp:taxon-name></italic>
            </td><td rowspan="1" colspan="1">4</td><td rowspan="1" colspan="1">3.60–4.00</td><td rowspan="1" colspan="1">3.76</td><td rowspan="1" colspan="1">6</td><td rowspan="1" colspan="1">3.82–4.32</td><td rowspan="1" colspan="1">4.09</td></tr><tr><td rowspan="1" colspan="1">
              <italic>nonseriatus</italic> species group</td><td rowspan="1" colspan="1"/><td rowspan="1" colspan="1"/><td rowspan="1" colspan="1"/><td rowspan="1" colspan="1"/><td rowspan="1" colspan="1"/><td rowspan="1" colspan="1"/></tr><tr><td rowspan="1" colspan="1">
              <italic><tp:taxon-name><tp:taxon-name-part taxon-name-part-type="genus" reg="Selenophorus">S.</tp:taxon-name-part> <tp:taxon-name-part taxon-name-part-type="species" reg="irec">irec</tp:taxon-name-part></tp:taxon-name></italic>
            </td><td rowspan="1" colspan="1"/><td rowspan="1" colspan="1"/><td rowspan="1" colspan="1"/><td rowspan="1" colspan="1">2</td><td rowspan="1" colspan="1">4.64–4.76</td><td rowspan="1" colspan="1">4.70</td></tr><tr><td rowspan="1" colspan="1">
              <italic><tp:taxon-name><tp:taxon-name-part taxon-name-part-type="genus" reg="Selenophorus">S.</tp:taxon-name-part> <tp:taxon-name-part taxon-name-part-type="species" reg="iviei">iviei</tp:taxon-name-part></tp:taxon-name></italic>
            </td><td rowspan="1" colspan="1">9</td><td rowspan="1" colspan="1">4.00–4.92</td><td rowspan="1" colspan="1">4.64</td><td rowspan="1" colspan="1">7</td><td rowspan="1" colspan="1">4.24–5.28</td><td rowspan="1" colspan="1">4.66</td></tr><tr><td rowspan="1" colspan="1">
              <italic><tp:taxon-name><tp:taxon-name-part taxon-name-part-type="genus" reg="Selenophorus">S.</tp:taxon-name-part> <tp:taxon-name-part taxon-name-part-type="species" reg="nonseriatus">nonseriatus</tp:taxon-name-part></tp:taxon-name></italic>
            </td><td rowspan="1" colspan="1">10</td><td rowspan="1" colspan="1">4.00–4.88</td><td rowspan="1" colspan="1">4.60</td><td rowspan="1" colspan="1">10</td><td rowspan="1" colspan="1">4.32–5.32</td><td rowspan="1" colspan="1">4.76</td></tr><tr><td rowspan="1" colspan="1">
              <italic>opalinus</italic> species group</td><td rowspan="1" colspan="1"/><td rowspan="1" colspan="1"/><td rowspan="1" colspan="1"/><td rowspan="1" colspan="1"/><td rowspan="1" colspan="1"/><td rowspan="1" colspan="1"/></tr><tr><td rowspan="1" colspan="1">
              <italic><tp:taxon-name><tp:taxon-name-part taxon-name-part-type="genus" reg="Selenophorus">S.</tp:taxon-name-part> <tp:taxon-name-part taxon-name-part-type="species" reg="fabricii">fabricii</tp:taxon-name-part></tp:taxon-name></italic>
            </td><td rowspan="1" colspan="1">
              <bold>20</bold>
            </td><td rowspan="1" colspan="1">
              <bold>8.64–9.60</bold>
            </td><td rowspan="1" colspan="1">
              <bold>9.14</bold>
            </td><td rowspan="1" colspan="1">
              <bold>20</bold>
            </td><td rowspan="1" colspan="1">
              <bold>8.36–9.40</bold>
            </td><td rowspan="1" colspan="1">
              <bold>9.01</bold>
            </td></tr><tr><td rowspan="1" colspan="1">Cuba</td><td rowspan="1" colspan="1">10</td><td rowspan="1" colspan="1">8.88–9.60</td><td rowspan="1" colspan="1">9.25</td><td rowspan="1" colspan="1">10</td><td rowspan="1" colspan="1">8.64–9.40</td><td rowspan="1" colspan="1">9.13</td></tr><tr><td rowspan="1" colspan="1">Swan Island</td><td rowspan="1" colspan="1">10</td><td rowspan="1" colspan="1">8.64–9.28</td><td rowspan="1" colspan="1">9.03</td><td rowspan="1" colspan="1">10</td><td rowspan="1" colspan="1">8.36–9.28</td><td rowspan="1" colspan="1">8.88</td></tr><tr><td rowspan="1" colspan="1">
              <italic><tp:taxon-name><tp:taxon-name-part taxon-name-part-type="genus" reg="Selenophorus">S.</tp:taxon-name-part> <tp:taxon-name-part taxon-name-part-type="species" reg="flavilabris">flavilabris</tp:taxon-name-part> <tp:taxon-name-part taxon-name-part-type="subspecies" reg="cubanus">cubanus</tp:taxon-name-part></tp:taxon-name></italic>
            </td><td rowspan="1" colspan="1">10</td><td rowspan="1" colspan="1">6.08–7.08</td><td rowspan="1" colspan="1">6.70</td><td rowspan="1" colspan="1">10</td><td rowspan="1" colspan="1">6.32–7.36</td><td rowspan="1" colspan="1">6.98</td></tr><tr><td rowspan="1" colspan="1">
              <italic><tp:taxon-name><tp:taxon-name-part taxon-name-part-type="genus" reg="Selenophorus">S.</tp:taxon-name-part> <tp:taxon-name-part taxon-name-part-type="species" reg="flavilabris">flavilabris</tp:taxon-name-part> <tp:taxon-name-part taxon-name-part-type="subspecies" reg="flavilabris">flavilabris</tp:taxon-name-part></tp:taxon-name></italic>
            </td><td rowspan="1" colspan="1">
              <bold>13</bold>
            </td><td rowspan="1" colspan="1">
              <bold>6.72–8.44</bold>
            </td><td rowspan="1" colspan="1">
              <bold>7.49</bold>
            </td><td rowspan="1" colspan="1">
              <bold>16</bold>
            </td><td rowspan="1" colspan="1">
              <bold>7.08–8.64</bold>
            </td><td rowspan="1" colspan="1">
              <bold>7.86</bold>
            </td></tr><tr><td rowspan="1" colspan="1">Puerto Rico</td><td rowspan="1" colspan="1">10</td><td rowspan="1" colspan="1">6.72–7.56</td><td rowspan="1" colspan="1">7.35</td><td rowspan="1" colspan="1">10</td><td rowspan="1" colspan="1">7.08–8.00</td><td rowspan="1" colspan="1">7.58</td></tr><tr><td rowspan="1" colspan="1">St. Martin</td><td rowspan="1" colspan="1">3</td><td rowspan="1" colspan="1">7.64–8.44</td><td rowspan="1" colspan="1">7.96</td><td rowspan="1" colspan="1">6</td><td rowspan="1" colspan="1">8.00–8.64</td><td rowspan="1" colspan="1">8.31</td></tr><tr><td rowspan="1" colspan="1">
              <italic><tp:taxon-name><tp:taxon-name-part taxon-name-part-type="genus" reg="Selenophorus">S.</tp:taxon-name-part> <tp:taxon-name-part taxon-name-part-type="species" reg="flavilabris">flavilabris</tp:taxon-name-part> <tp:taxon-name-part taxon-name-part-type="subspecies" reg="ubancus">ubancus</tp:taxon-name-part></tp:taxon-name></italic>
            </td><td rowspan="1" colspan="1">10</td><td rowspan="1" colspan="1">6.84–7.56</td><td rowspan="1" colspan="1">7.21</td><td rowspan="1" colspan="1">10</td><td rowspan="1" colspan="1">6.88–7.96</td><td rowspan="1" colspan="1">7.35</td></tr><tr><td rowspan="1" colspan="1">
              <italic><tp:taxon-name><tp:taxon-name-part taxon-name-part-type="genus" reg="Selenophorus">S.</tp:taxon-name-part> <tp:taxon-name-part taxon-name-part-type="species" reg="integer">integer</tp:taxon-name-part></tp:taxon-name></italic>
            </td><td rowspan="1" colspan="1">14</td><td rowspan="1" colspan="1">8.72–9.40</td><td rowspan="1" colspan="1">9.06</td><td rowspan="1" colspan="1">19</td><td rowspan="1" colspan="1">8.60–9.52</td><td rowspan="1" colspan="1">9.05</td></tr><tr><td rowspan="1" colspan="1">St. Croix</td><td rowspan="1" colspan="1">10</td><td rowspan="1" colspan="1">8.80–9.40</td><td rowspan="1" colspan="1">9.10</td><td rowspan="1" colspan="1">10</td><td rowspan="1" colspan="1">8.60–9.52</td><td rowspan="1" colspan="1">9.18</td></tr><tr><td rowspan="1" colspan="1">Guadeloupe</td><td rowspan="1" colspan="1">4</td><td rowspan="1" colspan="1">8.72–9.16</td><td rowspan="1" colspan="1">8.96</td><td rowspan="1" colspan="1">9</td><td rowspan="1" colspan="1">8.68–9.32</td><td rowspan="1" colspan="1">8.91</td></tr><tr><td rowspan="1" colspan="1">
              <italic><tp:taxon-name><tp:taxon-name-part taxon-name-part-type="genus" reg="Selenophorus">S.</tp:taxon-name-part> <tp:taxon-name-part taxon-name-part-type="species" reg="opalinus">opalinus</tp:taxon-name-part></tp:taxon-name></italic>
            </td><td rowspan="1" colspan="1">1</td><td rowspan="1" colspan="1">8.52</td><td rowspan="1" colspan="1"/><td rowspan="1" colspan="1"/><td rowspan="1" colspan="1"/><td rowspan="1" colspan="1"/></tr><tr><td rowspan="1" colspan="1">
              <italic><tp:taxon-name><tp:taxon-name-part taxon-name-part-type="genus" reg="Selenophorus">S.</tp:taxon-name-part> <tp:taxon-name-part taxon-name-part-type="species" reg="propinquus">propinquus</tp:taxon-name-part></tp:taxon-name></italic>
            </td><td rowspan="1" colspan="1">
              <bold>20</bold>
            </td><td rowspan="1" colspan="1">
              <bold>7.20–8.36</bold>
            </td><td rowspan="1" colspan="1">
              <bold>7.74</bold>
            </td><td rowspan="1" colspan="1">
              <bold>20</bold>
            </td><td rowspan="1" colspan="1">
              <bold>6.80–8.44</bold>
            </td><td rowspan="1" colspan="1">
              <bold>7.71</bold>
            </td></tr><tr><td rowspan="1" colspan="1">Jamaica</td><td rowspan="1" colspan="1">10</td><td rowspan="1" colspan="1">7.20–8.36</td><td rowspan="1" colspan="1">7.93</td><td rowspan="1" colspan="1">10</td><td rowspan="1" colspan="1">7.36–8.44</td><td rowspan="1" colspan="1">7.97</td></tr><tr><td rowspan="1" colspan="1">Guadeloupe</td><td rowspan="1" colspan="1">10</td><td rowspan="1" colspan="1">7.40–7.96</td><td rowspan="1" colspan="1">7.60</td><td rowspan="1" colspan="1">10</td><td rowspan="1" colspan="1">6.80–8.20</td><td rowspan="1" colspan="1">7.44</td></tr><tr><td rowspan="1" colspan="1">
              <italic>palliatus</italic> species group</td><td rowspan="1" colspan="1"/><td rowspan="1" colspan="1"/><td rowspan="1" colspan="1"/><td rowspan="1" colspan="1"/><td rowspan="1" colspan="1"/><td rowspan="1" colspan="1"/></tr><tr><td rowspan="1" colspan="1">
              <italic><tp:taxon-name><tp:taxon-name-part taxon-name-part-type="genus" reg="Selenophorus">S.</tp:taxon-name-part> <tp:taxon-name-part taxon-name-part-type="species" reg="alternans">alternans</tp:taxon-name-part></tp:taxon-name></italic>
            </td><td rowspan="1" colspan="1">
              <bold>20</bold>
            </td><td rowspan="1" colspan="1">
              <bold>6.12–6.92</bold>
            </td><td rowspan="1" colspan="1">
              <bold>6.55</bold>
            </td><td rowspan="1" colspan="1">
              <bold>20</bold>
            </td><td rowspan="1" colspan="1">
              <bold>6.40–7.32</bold>
            </td><td rowspan="1" colspan="1">
              <bold>6.84</bold>
            </td></tr><tr><td rowspan="1" colspan="1">Domin. Rep.</td><td rowspan="1" colspan="1">10</td><td rowspan="1" colspan="1">6.12–6.84</td><td rowspan="1" colspan="1">6.47</td><td rowspan="1" colspan="1">10</td><td rowspan="1" colspan="1">6.48–7.12</td><td rowspan="1" colspan="1">6.89</td></tr><tr><td rowspan="1" colspan="1">St. Croix</td><td rowspan="1" colspan="1">10</td><td rowspan="1" colspan="1">6.24–6.92</td><td rowspan="1" colspan="1">6.62</td><td rowspan="1" colspan="1">10</td><td rowspan="1" colspan="1">6.40–7.32</td><td rowspan="1" colspan="1">6.79</td></tr><tr><td rowspan="1" colspan="1">
              <italic><tp:taxon-name><tp:taxon-name-part taxon-name-part-type="genus" reg="Selenophorus">S.</tp:taxon-name-part> <tp:taxon-name-part taxon-name-part-type="species" reg="palliatus">palliatus</tp:taxon-name-part></tp:taxon-name></italic>
            </td><td rowspan="1" colspan="1">10</td><td rowspan="1" colspan="1">6.20–7.64</td><td rowspan="1" colspan="1">7.05</td><td rowspan="1" colspan="1">10</td><td rowspan="1" colspan="1">6.28–8.08</td><td rowspan="1" colspan="1">7.62</td></tr><tr><td rowspan="1" colspan="1">
              <italic><tp:taxon-name><tp:taxon-name-part taxon-name-part-type="genus" reg="Selenophorus">S.</tp:taxon-name-part> <tp:taxon-name-part taxon-name-part-type="species" reg="pyritosus">pyritosus</tp:taxon-name-part></tp:taxon-name></italic>
            </td><td rowspan="1" colspan="1">
              <bold>12</bold>
            </td><td rowspan="1" colspan="1">
              <bold>6.92–8.60</bold>
            </td><td rowspan="1" colspan="1">
              <bold>8.14</bold>
            </td><td rowspan="1" colspan="1">
              <bold>12</bold>
            </td><td rowspan="1" colspan="1">
              <bold>7.12–9.12</bold>
            </td><td rowspan="1" colspan="1">
              <bold>8.17</bold>
            </td></tr><tr><td rowspan="1" colspan="1">Cuba</td><td rowspan="1" colspan="1">10</td><td rowspan="1" colspan="1">6.92–8.60</td><td rowspan="1" colspan="1">8.14</td><td rowspan="1" colspan="1">10</td><td rowspan="1" colspan="1">7.12–8.96</td><td rowspan="1" colspan="1">8.08</td></tr><tr><td rowspan="1" colspan="1">Jamaica</td><td rowspan="1" colspan="1">2</td><td rowspan="1" colspan="1">7.72–8.52</td><td rowspan="1" colspan="1">8.12</td><td rowspan="1" colspan="1">2</td><td rowspan="1" colspan="1">8.16–9.12</td><td rowspan="1" colspan="1">8.64</td></tr><tr><td rowspan="1" colspan="1">
              <italic><tp:taxon-name><tp:taxon-name-part taxon-name-part-type="genus" reg="Selenophorus">S.</tp:taxon-name-part> <tp:taxon-name-part taxon-name-part-type="species" reg="woodruffi">woodruffi</tp:taxon-name-part></tp:taxon-name></italic>
            </td><td rowspan="1" colspan="1">10</td><td rowspan="1" colspan="1">6.92–7.84</td><td rowspan="1" colspan="1">7.47</td><td rowspan="1" colspan="1">10</td><td rowspan="1" colspan="1">7.12–7.92</td><td rowspan="1" colspan="1">7.40</td></tr><tr><td rowspan="1" colspan="1">
              <italic>parumpunctatus</italic> species group</td><td rowspan="1" colspan="1"/><td rowspan="1" colspan="1"/><td rowspan="1" colspan="1"/><td rowspan="1" colspan="1"/><td rowspan="1" colspan="1"/><td rowspan="1" colspan="1"/></tr><tr><td rowspan="1" colspan="1">
              <italic><tp:taxon-name><tp:taxon-name-part taxon-name-part-type="genus" reg="Selenophorus">S.</tp:taxon-name-part> <tp:taxon-name-part taxon-name-part-type="species" reg="obtusoides">obtusoides</tp:taxon-name-part></tp:taxon-name></italic>
            </td><td rowspan="1" colspan="1">1</td><td rowspan="1" colspan="1">4.28</td><td rowspan="1" colspan="1"/><td rowspan="1" colspan="1"/><td rowspan="1" colspan="1"/><td rowspan="1" colspan="1"/></tr><tr><td rowspan="1" colspan="1">
              <italic><tp:taxon-name><tp:taxon-name-part taxon-name-part-type="genus" reg="Selenophorus">S.</tp:taxon-name-part> <tp:taxon-name-part taxon-name-part-type="species" reg="parumpunctatus">parumpunctatus</tp:taxon-name-part></tp:taxon-name></italic>
            </td><td rowspan="1" colspan="1">
              <bold>20</bold>
            </td><td rowspan="1" colspan="1">
              <bold>4.76–5.40</bold>
            </td><td rowspan="1" colspan="1">
              <bold>5.04</bold>
            </td><td rowspan="1" colspan="1">
              <bold>20</bold>
            </td><td rowspan="1" colspan="1">
              <bold>4.68–5.84</bold>
            </td><td rowspan="1" colspan="1">
              <bold>5.28</bold>
            </td></tr><tr><td rowspan="1" colspan="1">Cuba</td><td rowspan="1" colspan="1">10</td><td rowspan="1" colspan="1">4.76–5.12</td><td rowspan="1" colspan="1">4.87</td><td rowspan="1" colspan="1">10</td><td rowspan="1" colspan="1">4.68–5.28</td><td rowspan="1" colspan="1">5.05</td></tr><tr><td rowspan="1" colspan="1">Desirade</td><td rowspan="1" colspan="1">10</td><td rowspan="1" colspan="1">5.04–5.40</td><td rowspan="1" colspan="1">5.20</td><td rowspan="1" colspan="1">10</td><td rowspan="1" colspan="1">5.28–5.84</td><td rowspan="1" colspan="1">5.51</td></tr><tr><td rowspan="1" colspan="1">
              <italic>striatopunctatus</italic> species group</td><td rowspan="1" colspan="1"/><td rowspan="1" colspan="1"/><td rowspan="1" colspan="1"/><td rowspan="1" colspan="1"/><td rowspan="1" colspan="1"/><td rowspan="1" colspan="1"/></tr><tr><td rowspan="1" colspan="1">
              <italic><tp:taxon-name><tp:taxon-name-part taxon-name-part-type="genus" reg="Selenophorus">S.</tp:taxon-name-part> <tp:taxon-name-part taxon-name-part-type="species" reg="striatopunctatus">striatopunctatus</tp:taxon-name-part></tp:taxon-name></italic>
            </td><td rowspan="1" colspan="1">
              <bold>20</bold>
            </td><td rowspan="1" colspan="1">
              <bold>5.20–6.04</bold>
            </td><td rowspan="1" colspan="1">
              <bold>5.74</bold>
            </td><td rowspan="1" colspan="1">
              <bold>20</bold>
            </td><td rowspan="1" colspan="1">
              <bold>5.28–6.24</bold>
            </td><td rowspan="1" colspan="1">
              <bold>5.90</bold>
            </td></tr><tr><td rowspan="1" colspan="1">Cuba</td><td rowspan="1" colspan="1">10</td><td rowspan="1" colspan="1">5.44–6.04</td><td rowspan="1" colspan="1">5.78</td><td rowspan="1" colspan="1">10</td><td rowspan="1" colspan="1">5.28–6.24</td><td rowspan="1" colspan="1">5.87</td></tr><tr><td rowspan="1" colspan="1">Puerto Rico</td><td rowspan="1" colspan="1">10</td><td rowspan="1" colspan="1">5.20–5.96</td><td rowspan="1" colspan="1">5.69</td><td rowspan="1" colspan="1">10</td><td rowspan="1" colspan="1">5.68–6.20</td><td rowspan="1" colspan="1">5.92</td></tr><tr><td rowspan="1" colspan="1">
              <italic><tp:taxon-name><tp:taxon-name-part taxon-name-part-type="genus" reg="Stenomorphus">Stenomorphus</tp:taxon-name-part></tp:taxon-name></italic>
            </td><td rowspan="1" colspan="1"/><td rowspan="1" colspan="1"/><td rowspan="1" colspan="1"/><td rowspan="1" colspan="1"/><td rowspan="1" colspan="1"/><td rowspan="1" colspan="1"/></tr><tr><td rowspan="1" colspan="1">
              <italic><tp:taxon-name><tp:taxon-name-part taxon-name-part-type="genus" reg="Stenomorphus">S.</tp:taxon-name-part> <tp:taxon-name-part taxon-name-part-type="species" reg="californicus">californicus</tp:taxon-name-part> <tp:taxon-name-part taxon-name-part-type="subspecies" reg="manni">manni</tp:taxon-name-part></tp:taxon-name></italic>
            </td><td rowspan="1" colspan="1">3</td><td rowspan="1" colspan="1">10.93–12.33</td><td rowspan="1" colspan="1">11.84</td><td rowspan="1" colspan="1">3</td><td rowspan="1" colspan="1">9.62–10.93</td><td rowspan="1" colspan="1">10.11</td></tr><tr><td rowspan="1" colspan="1">
              <italic><tp:taxon-name><tp:taxon-name-part taxon-name-part-type="genus" reg="Stenomorphus">S.</tp:taxon-name-part> <tp:taxon-name-part taxon-name-part-type="species" reg="cubanus">cubanus</tp:taxon-name-part></tp:taxon-name></italic> <sup>3</sup></td><td rowspan="1" colspan="1">1</td><td rowspan="1" colspan="1">8.97</td><td rowspan="1" colspan="1"/><td rowspan="1" colspan="1">1</td><td rowspan="1" colspan="1">11.21</td><td rowspan="1" colspan="1"/></tr><tr><td rowspan="1" colspan="1">
              <italic><tp:taxon-name><tp:taxon-name-part taxon-name-part-type="genus" reg="Discoderus">Discoderus</tp:taxon-name-part></tp:taxon-name></italic>
            </td><td rowspan="1" colspan="1"/><td rowspan="1" colspan="1"/><td rowspan="1" colspan="1"/><td rowspan="1" colspan="1"/><td rowspan="1" colspan="1"/><td rowspan="1" colspan="1"/></tr><tr><td rowspan="1" colspan="1">
              <italic><tp:taxon-name><tp:taxon-name-part taxon-name-part-type="genus" reg="Discoderus">D.</tp:taxon-name-part> <tp:taxon-name-part taxon-name-part-type="species" reg="beauvoisi">beauvoisi</tp:taxon-name-part></tp:taxon-name></italic>
            </td><td rowspan="1" colspan="1">
              <bold>20</bold>
            </td><td rowspan="1" colspan="1">
              <bold>6.32–7.56</bold>
            </td><td rowspan="1" colspan="1">
              <bold>7.00</bold>
            </td><td rowspan="1" colspan="1">
              <bold>20</bold>
            </td><td rowspan="1" colspan="1">
              <bold>6.32–7.44</bold>
            </td><td rowspan="1" colspan="1">
              <bold>6.85</bold>
            </td></tr><tr><td rowspan="1" colspan="1">Cuba</td><td rowspan="1" colspan="1">10</td><td rowspan="1" colspan="1">6.32–7.36</td><td rowspan="1" colspan="1">6.88</td><td rowspan="1" colspan="1">10</td><td rowspan="1" colspan="1">6.36–7.44</td><td rowspan="1" colspan="1">6.95</td></tr><tr><td rowspan="1" colspan="1">Puerto Rico</td><td rowspan="1" colspan="1">10</td><td rowspan="1" colspan="1">6.88–7.56</td><td rowspan="1" colspan="1">7.12</td><td rowspan="1" colspan="1">10</td><td rowspan="1" colspan="1">6.32–7.08</td><td rowspan="1" colspan="1">6.75</td></tr><tr><td rowspan="1" colspan="1">
              <italic><tp:taxon-name><tp:taxon-name-part taxon-name-part-type="genus" reg="Discoderus">D.</tp:taxon-name-part> <tp:taxon-name-part taxon-name-part-type="species" reg="cinctus">cinctus</tp:taxon-name-part></tp:taxon-name></italic>
            </td><td rowspan="1" colspan="1">7</td><td rowspan="1" colspan="1">6.56–7.88</td><td rowspan="1" colspan="1">7.43</td><td rowspan="1" colspan="1">10</td><td rowspan="1" colspan="1">7.12–7.68</td><td rowspan="1" colspan="1">7.40</td></tr><tr><td rowspan="1" colspan="1">
              <italic><tp:taxon-name><tp:taxon-name-part taxon-name-part-type="genus" reg="Discoderus">D.</tp:taxon-name-part> <tp:taxon-name-part taxon-name-part-type="species" reg="cyaneopacus">cyaneopacus</tp:taxon-name-part></tp:taxon-name></italic>
            </td><td rowspan="1" colspan="1">2</td><td rowspan="1" colspan="1">10.20–10.32</td><td rowspan="1" colspan="1">10.26</td><td rowspan="1" colspan="1">9</td><td rowspan="1" colspan="1">8.72–9.96</td><td rowspan="1" colspan="1">9.96</td></tr><tr><td rowspan="1" colspan="1">
              <italic><tp:taxon-name><tp:taxon-name-part taxon-name-part-type="genus" reg="Discoderus">D.</tp:taxon-name-part> <tp:taxon-name-part taxon-name-part-type="species" reg="thoracicus">thoracicus</tp:taxon-name-part></tp:taxon-name></italic>
            </td><td rowspan="1" colspan="1">10</td><td rowspan="1" colspan="1">5.92–6.80</td><td rowspan="1" colspan="1">6.58</td><td rowspan="1" colspan="1">10</td><td rowspan="1" colspan="1">6.00–6.84</td><td rowspan="1" colspan="1">6.40</td></tr></tbody></table><table-wrap-foot><fn><p>
            <sup>1</sup> Data for French Guiana specimens from Ball GE, Maddison DR (1987) <sup>2</sup> Data for Surinam specimens from Ball GE, Maddison DR (1987) <sup>3</sup> Data from Ball GE, Shpeley D, Currie DC (1991)</p></fn></table-wrap-foot></table-wrap></tp:treatment-sec><ref-list><ref id="B4"><mixed-citation xmlns:xlink="http://www.w3.org/1999/xlink" xlink:type="simple">
          <person-group><name name-style="western"><surname>Ball</surname><given-names>GE</given-names></name></person-group> (<year>1992</year>) <article-title>Geographical distribution and evolution of the Selenophori (<tp:taxon-name><tp:taxon-name-part taxon-name-part-type="tribe">Harpalini</tp:taxon-name-part></tp:taxon-name>) and <italic><tp:taxon-name><tp:taxon-name-part taxon-name-part-type="genus">Apenes</tp:taxon-name-part></tp:taxon-name></italic> LeConte (<tp:taxon-name><tp:taxon-name-part taxon-name-part-type="tribe">Lebiini</tp:taxon-name-part></tp:taxon-name>) in the Antilles (<tp:taxon-name><tp:taxon-name-part taxon-name-part-type="order">Coleoptera</tp:taxon-name-part></tp:taxon-name>: <tp:taxon-name><tp:taxon-name-part taxon-name-part-type="family">Carabidae</tp:taxon-name-part></tp:taxon-name>).</article-title> In: <person-group><name name-style="western"><surname>Noonan</surname><given-names>GR</given-names></name><name name-style="western"><surname>Ball</surname><given-names>GE</given-names></name><name name-style="western"><surname>Stork</surname><given-names>NE</given-names></name></person-group> (<role>Eds</role>) <issue-title>The Biogeography of Ground Beetles of Mountains and Islands.</issue-title> <source>Intercept Ltd., Andover</source>, <fpage>94</fpage>–<lpage>121</lpage>.</mixed-citation></ref><ref id="B63"><mixed-citation xmlns:xlink="http://www.w3.org/1999/xlink" xlink:type="simple">
          <person-group><name name-style="western"><surname>Lorenz</surname><given-names>W</given-names></name></person-group> (<year>1998</year>) <source>Systematic list of ground beetles of the World (<tp:taxon-name><tp:taxon-name-part taxon-name-part-type="class">Insecta</tp:taxon-name-part></tp:taxon-name><tp:taxon-name><tp:taxon-name-part taxon-name-part-type="order">Coleoptera</tp:taxon-name-part></tp:taxon-name> “<tp:taxon-name><tp:taxon-name-part taxon-name-part-type="above-genus">Geadephaga</tp:taxon-name-part></tp:taxon-name>”: <tp:taxon-name><tp:taxon-name-part taxon-name-part-type="family">Trachypachidae</tp:taxon-name-part></tp:taxon-name> and <tp:taxon-name><tp:taxon-name-part taxon-name-part-type="family">Carabidae</tp:taxon-name-part></tp:taxon-name> incl. <tp:taxon-name><tp:taxon-name-part taxon-name-part-type="subfamily">Paussinae</tp:taxon-name-part></tp:taxon-name>, <tp:taxon-name><tp:taxon-name-part taxon-name-part-type="subfamily">Cicindelinae</tp:taxon-name-part></tp:taxon-name>, <tp:taxon-name><tp:taxon-name-part taxon-name-part-type="subfamily">Rhysodinae</tp:taxon-name-part></tp:taxon-name>). W.</source> <publisher-name>Lorenz</publisher-name>, <publisher-loc>Tutzing</publisher-loc>, <size units="page">502 pp</size>.</mixed-citation></ref><ref id="B64"><mixed-citation xmlns:xlink="http://www.w3.org/1999/xlink" xlink:type="simple">
          <person-group><name name-style="western"><surname>Lorenz</surname><given-names>W</given-names></name></person-group> (<year>2005</year>) Systematic list of extant ground beetles of the World (<tp:taxon-name><tp:taxon-name-part taxon-name-part-type="class">Insecta</tp:taxon-name-part></tp:taxon-name> <tp:taxon-name><tp:taxon-name-part taxon-name-part-type="order">Coleoptera</tp:taxon-name-part></tp:taxon-name> “<tp:taxon-name><tp:taxon-name-part taxon-name-part-type="above-genus">Geadephaga</tp:taxon-name-part></tp:taxon-name>”: <tp:taxon-name><tp:taxon-name-part taxon-name-part-type="family">Trachypachidae</tp:taxon-name-part></tp:taxon-name> and <tp:taxon-name><tp:taxon-name-part taxon-name-part-type="family">Carabidae</tp:taxon-name-part></tp:taxon-name> incl. <tp:taxon-name><tp:taxon-name-part taxon-name-part-type="subfamily">Paussinae</tp:taxon-name-part></tp:taxon-name>, <tp:taxon-name><tp:taxon-name-part taxon-name-part-type="subfamily">Cicindelinae</tp:taxon-name-part></tp:taxon-name>, <tp:taxon-name><tp:taxon-name-part taxon-name-part-type="subfamily">Rhysodinae</tp:taxon-name-part></tp:taxon-name>). Second Edition. W. Lorenz, Tutzing, 1–530.</mixed-citation></ref></ref-list></tp:taxon-treatment>
