# Supplementary material for: A taxonomic review of the Selenophori group (Coleoptera, Carabidae, Harpalini) in the West Indies, with descriptions of new species and notes about classification and biogeography
Source: Zookeys. 2017 Aug 16;(690):1–195. doi: 10.3897/zookeys.690.13751 (PMC5672587; doi:10.3897/zookeys.690.13751)
Supplement: XML Treatment for Selenophorus nonseriatus [file zookeys.690.13751-treatment40.xml]

<!DOCTYPE tp:taxon-treatment
  PUBLIC "-//TaxonX//DTD Taxonomic Treatment Publishing DTD v0 20100105//EN" "tax-treatment-NSO.dtd">
<tp:taxon-treatment xmlns:tp="http://www.plazi.org/taxpub"><tp:treatment-meta><kwd-group><label>Taxon classification</label><kwd><named-content xmlns:xlink="http://www.w3.org/1999/xlink" content-type="kingdom">Animalia</named-content></kwd><kwd><named-content xmlns:xlink="http://www.w3.org/1999/xlink" content-type="order">Coleoptera</named-content></kwd><kwd><named-content xmlns:xlink="http://www.w3.org/1999/xlink" content-type="family">Carabidae</named-content></kwd></kwd-group><mixed-citation publication-type="journal"><person-group><name><surname>Shpeley</surname><given-names>Danny</given-names></name><name><surname>Hunting</surname><given-names>Wesley</given-names></name><name><surname>Ball</surname><given-names>George E.</given-names></name></person-group><article-title>A taxonomic review of the Selenophori group (<tp:taxon-name><tp:taxon-name-part taxon-name-part-type="order">Coleoptera</tp:taxon-name-part></tp:taxon-name>, <tp:taxon-name><tp:taxon-name-part taxon-name-part-type="family">Carabidae</tp:taxon-name-part></tp:taxon-name>, <tp:taxon-name><tp:taxon-name-part taxon-name-part-type="tribe">Harpalini</tp:taxon-name-part></tp:taxon-name>) in the West Indies, with descriptions of new species and notes about classification and biogeography</article-title><source>Zookeys</source><day>16</day><month>8</month><year>2017</year><volume>2017</volume><issue>690</issue><fpage>1</fpage><lpage>195</lpage><pub-id pub-id-type="doi">10.3897/zookeys.690.13751</pub-id></mixed-citation></tp:treatment-meta><tp:nomenclature><tp:taxon-name>
                <tp:taxon-name-part taxon-name-part-type="genus" reg="Selenophorus">Selenophorus</tp:taxon-name-part>
                <tp:taxon-name-part taxon-name-part-type="species" reg="nonseriatus">nonseriatus</tp:taxon-name-part>
              </tp:taxon-name><tp:taxon-authority>species group</tp:taxon-authority></tp:nomenclature><tp:treatment-sec sec-type="Recognition" id="SECID0EZ2HK"><title>Recognition.</title><p>Small species without parascutellar stria, elytral punctures very small (<italic>i.e.</italic>, easily overlooked) and female internal genitalia with spermathecal basal sclerite.</p><p>
              <bold><abbrev xmlns:xlink="http://www.w3.org/1999/xlink" xlink:title="Standardized Body Length" id="ABBRID0EE3HK" xlink:type="simple">SBL</abbrev>.</bold> Males, 4.00–4.92 mm; females, 4.24–5.32 mm.</p><p>
              <bold>Color.</bold> Antennae and mouthparts testaceous to slightly darker rufo-testaceous. Legs testaceous to slightly darker rufo-testaceous, tarsi darker than tibia or not. Dorsal surfaces rufo-brunneous to piceous, lateral bead of pronotum paler or not. Ventral surface rufo-brunneous to brunneo-piceous, elytral epipleuron paler.</p><p>
              <bold>Luster.</bold> Shiny, with faint to moderate iridescence.</p><p>
              <bold>Dorsal microsculpture.</bold> Microlines not visible at 100× on head, prontum and elytra.</p></tp:treatment-sec><tp:treatment-sec sec-type="Male genitalia" id="SECID0EV3HK"><title>Male genitalia.</title><p>Males of <italic><tp:taxon-name><tp:taxon-name-part taxon-name-part-type="genus" reg="Selenophorus">S.</tp:taxon-name-part> <tp:taxon-name-part taxon-name-part-type="species" reg="irec">irec</tp:taxon-name-part></tp:taxon-name></italic> are not known. Apical portion of phallic median lobe symmetrically rounded in dorsal/ventral aspect; preapical orifice anopic, moderately <!--PageBreak-->long; endophallus with two dark, dense microtrichial fields nearly the length of the phallic median lobe, left dorsal markedly long, medial ventral slightly shorter; without lamina.</p><p>
              <bold>Ovipositor and female reproductive tract.</bold> Gonocoxite 2 somewhat falcate, moderately wide base. Bursa copulatrix short to markedly long; moderately to markedly long spermatheca, originating near base of common oviduct; melanized spermathecal basal sclerite present, rather short to nearly half as long as spermatheca; moderately to markedly long spermathecal gland duct originating near mid-length of spermatheca apicad to spermathecal basal sclerite. Spermathecal gland bulbous to sausage-like.</p></tp:treatment-sec><tp:treatment-sec sec-type="Included species" id="SECID0EM4HK"><title>Included species.</title><p>In the West Indies, the <italic>nonseriatus</italic> species group includes three species: <italic><tp:taxon-name><tp:taxon-name-part taxon-name-part-type="genus" reg="Selenophorus">S.</tp:taxon-name-part> <tp:taxon-name-part taxon-name-part-type="species" reg="irec">irec</tp:taxon-name-part></tp:taxon-name></italic> sp. n., <italic><tp:taxon-name><tp:taxon-name-part taxon-name-part-type="genus" reg="Selenophorus">S.</tp:taxon-name-part> <tp:taxon-name-part taxon-name-part-type="species" reg="iviei">iviei</tp:taxon-name-part></tp:taxon-name></italic> sp. n., and <italic><tp:taxon-name><tp:taxon-name-part taxon-name-part-type="genus" reg="Selenophorus">S.</tp:taxon-name-part> <tp:taxon-name-part taxon-name-part-type="species" reg="nonseriatus">nonseriatus</tp:taxon-name-part></tp:taxon-name></italic> Darlington.</p></tp:treatment-sec><tp:treatment-sec sec-type="distribution" id="SECID0EV5HK"><title>Geographical distribution.</title><p>In the West Indies, the range of this species group extends from the Greater Antillean islands of Cuba, Jamaica and Hispaniola to the Lesser Antillean islands of Montserrat to Grenada.</p></tp:treatment-sec></tp:taxon-treatment>
