# Supplementary material for: A taxonomic review of the Selenophori group (Coleoptera, Carabidae, Harpalini) in the West Indies, with descriptions of new species and notes about classification and biogeography
Source: Zookeys. 2017 Aug 16;(690):1–195. doi: 10.3897/zookeys.690.13751 (PMC5672587; doi:10.3897/zookeys.690.13751)
Supplement: XML Treatment for Selenophorus palliatus [file zookeys.690.13751-treatment53.xml]

<!DOCTYPE tp:taxon-treatment
  PUBLIC "-//TaxonX//DTD Taxonomic Treatment Publishing DTD v0 20100105//EN" "tax-treatment-NSO.dtd">
<tp:taxon-treatment xmlns:tp="http://www.plazi.org/taxpub"><tp:treatment-meta><kwd-group><label>Taxon classification</label><kwd><named-content xmlns:xlink="http://www.w3.org/1999/xlink" content-type="kingdom">Animalia</named-content></kwd><kwd><named-content xmlns:xlink="http://www.w3.org/1999/xlink" content-type="order">Coleoptera</named-content></kwd><kwd><named-content xmlns:xlink="http://www.w3.org/1999/xlink" content-type="family">Carabidae</named-content></kwd></kwd-group><mixed-citation publication-type="journal"><person-group><name><surname>Shpeley</surname><given-names>Danny</given-names></name><name><surname>Hunting</surname><given-names>Wesley</given-names></name><name><surname>Ball</surname><given-names>George E.</given-names></name></person-group><article-title>A taxonomic review of the Selenophori group (<tp:taxon-name><tp:taxon-name-part taxon-name-part-type="order">Coleoptera</tp:taxon-name-part></tp:taxon-name>, <tp:taxon-name><tp:taxon-name-part taxon-name-part-type="family">Carabidae</tp:taxon-name-part></tp:taxon-name>, <tp:taxon-name><tp:taxon-name-part taxon-name-part-type="tribe">Harpalini</tp:taxon-name-part></tp:taxon-name>) in the West Indies, with descriptions of new species and notes about classification and biogeography</article-title><source>Zookeys</source><day>16</day><month>8</month><year>2017</year><volume>2017</volume><issue>690</issue><fpage>1</fpage><lpage>195</lpage><pub-id pub-id-type="doi">10.3897/zookeys.690.13751</pub-id></mixed-citation></tp:treatment-meta><tp:nomenclature><tp:taxon-name>
                <tp:taxon-name-part taxon-name-part-type="genus" reg="Selenophorus">Selenophorus</tp:taxon-name-part>
                <tp:taxon-name-part taxon-name-part-type="species" reg="palliatus">palliatus</tp:taxon-name-part>
              </tp:taxon-name><tp:taxon-authority>species group</tp:taxon-authority></tp:nomenclature><tp:treatment-sec sec-type="Recognition" id="SECID0EQDEM"><title>Recognition.</title><p>Combination of the following characters: head, pronotum and elytra with mesh pattern isodiametric; serial punctures of striae 2, 5 and 7 foveate; and hind tarsus about 2/3 length of hind tibia.</p><p>
              <bold><abbrev xmlns:xlink="http://www.w3.org/1999/xlink" xlink:title="Standardized Body Length" id="ABBRID0EYDEM" xlink:type="simple">SBL</abbrev>.</bold> Males, 6.12–8.60 mm; females, 6.28–9.12 mm.</p><p>
              <bold>Color.</bold> Antennae testaceous to rufo-testaceous, same color as legs or darker. Mouthparts and legs testaceous to rufo-testaceous. Dorsal and ventral surface rufo-brunneous to nearly piceous. Elytra distinctly bicolored or with apical margin diffusely paler or unicolorous. Elytral epipleuron pale, same color as the legs.</p><p>
              <bold>Luster.</bold> Dorsal surface with faint greenish to cupreous metallic luster</p><p>
              <bold>Dorsal microsculpture</bold>. Head, pronotum and elytra with mesh pattern isodiametric.</p></tp:treatment-sec><tp:treatment-sec sec-type="Male genitalia" id="SECID0EJEEM"><title>Male genitalia.</title><p>Apical portion of phallic median lobe short to moderately long, triangular, symmetrically rounded in dorsal/ventral aspect; endophallus with 4 microtrichial spine fields, spines thin and short or without spines or darkened microtrichial spine fields; without lamina.</p><p>
              <bold>Ovipositor and female reproductive tract.</bold> Gonocoxite 2 moderately long to long, thick, slightly falcate. Bursa copulatrix short to moderately long; large somewhat bulbous to sausage-like spermatheca originating near base of common oviduct; moderately long to long spermathecal gland duct originating near middle of bulb of spermatheca. Spermathecal gland small, bulbous, with or without small swelling of duct basad gland.</p></tp:treatment-sec><tp:treatment-sec sec-type="Included species" id="SECID0ESEEM"><title>Included species.</title><p>The <italic>palliatus</italic> species group includes four species in the West Indies: <italic><tp:taxon-name><tp:taxon-name-part taxon-name-part-type="genus" reg="Selenophorus">S.</tp:taxon-name-part> <tp:taxon-name-part taxon-name-part-type="species" reg="alternans">alternans</tp:taxon-name-part></tp:taxon-name></italic> Dejean, <italic><tp:taxon-name><tp:taxon-name-part taxon-name-part-type="genus" reg="Selenophorus">S.</tp:taxon-name-part> <tp:taxon-name-part taxon-name-part-type="species" reg="palliatus">palliatus</tp:taxon-name-part></tp:taxon-name></italic> (Fabricius), <italic><tp:taxon-name><tp:taxon-name-part taxon-name-part-type="genus" reg="Selenophorus">S.</tp:taxon-name-part> <tp:taxon-name-part taxon-name-part-type="species" reg="pyritosus">pyritosus</tp:taxon-name-part></tp:taxon-name></italic> Dejean and <italic><tp:taxon-name><tp:taxon-name-part taxon-name-part-type="genus" reg="Selenophorus">S.</tp:taxon-name-part> <tp:taxon-name-part taxon-name-part-type="species" reg="woodruffi">woodruffi</tp:taxon-name-part></tp:taxon-name></italic> Ball and Shpeley.</p></tp:treatment-sec><tp:treatment-sec sec-type="distribution" id="SECID0EGGEM"><title>Geographical distribution.</title><p>The range of this species group in the West Indies extends throughout the Bahamas and Greater and Lesser Antilles.</p></tp:treatment-sec></tp:taxon-treatment>
