# Supplementary material for: A taxonomic review of the Selenophori group (Coleoptera, Carabidae, Harpalini) in the West Indies, with descriptions of new species and notes about classification and biogeography
Source: Zookeys. 2017 Aug 16;(690):1–195. doi: 10.3897/zookeys.690.13751 (PMC5672587; doi:10.3897/zookeys.690.13751)
Supplement: XML Treatment for Selenophorus striatopunctatus [file zookeys.690.13751-treatment61.xml]

<!DOCTYPE tp:taxon-treatment
  PUBLIC "-//TaxonX//DTD Taxonomic Treatment Publishing DTD v0 20100105//EN" "tax-treatment-NSO.dtd">
<tp:taxon-treatment xmlns:tp="http://www.plazi.org/taxpub"><tp:treatment-meta><kwd-group><label>Taxon classification</label><kwd><named-content xmlns:xlink="http://www.w3.org/1999/xlink" content-type="kingdom">Animalia</named-content></kwd><kwd><named-content xmlns:xlink="http://www.w3.org/1999/xlink" content-type="order">Coleoptera</named-content></kwd><kwd><named-content xmlns:xlink="http://www.w3.org/1999/xlink" content-type="family">Carabidae</named-content></kwd></kwd-group><mixed-citation publication-type="journal"><person-group><name><surname>Shpeley</surname><given-names>Danny</given-names></name><name><surname>Hunting</surname><given-names>Wesley</given-names></name><name><surname>Ball</surname><given-names>George E.</given-names></name></person-group><article-title>A taxonomic review of the Selenophori group (<tp:taxon-name><tp:taxon-name-part taxon-name-part-type="order">Coleoptera</tp:taxon-name-part></tp:taxon-name>, <tp:taxon-name><tp:taxon-name-part taxon-name-part-type="family">Carabidae</tp:taxon-name-part></tp:taxon-name>, <tp:taxon-name><tp:taxon-name-part taxon-name-part-type="tribe">Harpalini</tp:taxon-name-part></tp:taxon-name>) in the West Indies, with descriptions of new species and notes about classification and biogeography</article-title><source>Zookeys</source><day>16</day><month>8</month><year>2017</year><volume>2017</volume><issue>690</issue><fpage>1</fpage><lpage>195</lpage><pub-id pub-id-type="doi">10.3897/zookeys.690.13751</pub-id></mixed-citation></tp:treatment-meta><tp:nomenclature><tp:taxon-name>
                <tp:taxon-name-part taxon-name-part-type="genus" reg="Selenophorus">Selenophorus</tp:taxon-name-part>
                <tp:taxon-name-part taxon-name-part-type="species" reg="striatopunctatus">striatopunctatus</tp:taxon-name-part>
              </tp:taxon-name><tp:taxon-authority>species group</tp:taxon-authority></tp:nomenclature><tp:treatment-sec sec-type="Recognition" id="SECID0E4VGM"><title>Recognition.</title><p>Striae 1–7 of elytra distinctly punctate.</p><p>
              <bold><abbrev xmlns:xlink="http://www.w3.org/1999/xlink" xlink:title="Standardized Body Length" id="ABBRID0EFWGM" xlink:type="simple">SBL</abbrev>.</bold> Males, 5.20–6.04 mm, females 5.28–6.24 mm.</p><p>
              <bold>Color.</bold> Antennae with antennomere1 testaceous to rufo-testaceous, antennomeres 2–11 darker; mouthparts infuscated or not, testaceous to rufo-testaceous; legs testaceous to dark rufo-testaceous. Head and pronotum brunneous to brunneo-piceous; elytra brunneo-piceous to nearly piceous, suture and apical margin diffusely paler. Ventral surface rufo-brunneous to brunneo-piceous; elytral epipleuron paler than disc.</p><p>
              <bold>Luster.</bold> Pronotum with faint bluish metallic luster; elytra with faint to moderate iridescence; ventral surface faintly iridescent.</p><p>
              <bold>Dorsal microsculpture.</bold> Head shiny, with mesh pattern isodiametric, microlines very fine; pronotum shiny, with mesh pattern slightly transverse, sculpticells about 1.5–2× wide as long, microlines very fine; elytra very shiny, microlines not visible at 100×.</p><p>
              <bold>Male genitalia.</bold> Apical portion of phallic median lobe short, broad, apex symmetrically rounded in dorsal/ventral aspects; endophallus with 17 spines with large bases scattered throughout entire length; without lamina. Ventral surface of shaft smooth.</p><p>
              <bold>Ovipositor and female reproductive tract.</bold> Gonocoxite 2 moderately thick, slightly falcate. Bursa copulatrix markedly long; spermatheca moderately long, coiled, sausage-like, originating near base of common oviduct; markedly long spermathecal gland duct originating above base of spermatheca. Spermathecal gland somewhat dumbbell-like, narrowed in the middle.</p><!--PageBreak--></tp:treatment-sec><tp:treatment-sec sec-type="Included species" id="SECID0E6WGM"><title>Included species.</title><p>The <italic>striatopunctatus</italic> species group includes only one species in the West Indies: <italic><tp:taxon-name><tp:taxon-name-part taxon-name-part-type="genus" reg="Selenophorus">S.</tp:taxon-name-part> <tp:taxon-name-part taxon-name-part-type="species" reg="striatopunctatus">striatopunctatus</tp:taxon-name-part></tp:taxon-name></italic> Putzeys.</p></tp:treatment-sec><tp:treatment-sec sec-type="distribution" id="SECID0ESXGM"><title>Geographic distribution.</title><p>In the West Indies, this species group is recorded from most of the islands.</p></tp:treatment-sec></tp:taxon-treatment>
