# Supplementary material for: A taxonomic review of the Selenophori group (Coleoptera, Carabidae, Harpalini) in the West Indies, with descriptions of new species and notes about classification and biogeography
Source: Zookeys. 2017 Aug 16;(690):1–195. doi: 10.3897/zookeys.690.13751 (PMC5672587; doi:10.3897/zookeys.690.13751)
Supplement: XML Treatment for Stenomorphus [file zookeys.690.13751-treatment63.xml]

<!DOCTYPE tp:taxon-treatment
  PUBLIC "-//TaxonX//DTD Taxonomic Treatment Publishing DTD v0 20100105//EN" "tax-treatment-NSO.dtd">
<tp:taxon-treatment xmlns:tp="http://www.plazi.org/taxpub"><tp:treatment-meta><kwd-group><label>Taxon classification</label><kwd><named-content xmlns:xlink="http://www.w3.org/1999/xlink" content-type="kingdom">Animalia</named-content></kwd><kwd><named-content xmlns:xlink="http://www.w3.org/1999/xlink" content-type="order">Coleoptera</named-content></kwd><kwd><named-content xmlns:xlink="http://www.w3.org/1999/xlink" content-type="family">Carabidae</named-content></kwd></kwd-group><mixed-citation publication-type="journal"><person-group><name><surname>Shpeley</surname><given-names>Danny</given-names></name><name><surname>Hunting</surname><given-names>Wesley</given-names></name><name><surname>Ball</surname><given-names>George E.</given-names></name></person-group><article-title>A taxonomic review of the Selenophori group (<tp:taxon-name><tp:taxon-name-part taxon-name-part-type="order">Coleoptera</tp:taxon-name-part></tp:taxon-name>, <tp:taxon-name><tp:taxon-name-part taxon-name-part-type="family">Carabidae</tp:taxon-name-part></tp:taxon-name>, <tp:taxon-name><tp:taxon-name-part taxon-name-part-type="tribe">Harpalini</tp:taxon-name-part></tp:taxon-name>) in the West Indies, with descriptions of new species and notes about classification and biogeography</article-title><source>Zookeys</source><day>16</day><month>8</month><year>2017</year><volume>2017</volume><issue>690</issue><fpage>1</fpage><lpage>195</lpage><pub-id pub-id-type="doi">10.3897/zookeys.690.13751</pub-id></mixed-citation></tp:treatment-meta><tp:nomenclature><label>Genus</label><tp:taxon-name>
                <tp:taxon-name-part taxon-name-part-type="genus" reg="Stenomorphus">Stenomorphus</tp:taxon-name-part>
              </tp:taxon-name><tp:taxon-authority>Dejean</tp:taxon-authority><tp:nomenclature-citation-list><tp:nomenclature-citation><tp:taxon-name>
                    <tp:taxon-name-part taxon-name-part-type="genus" reg="Stenomorphus">Stenomorphus</tp:taxon-name-part>
                  </tp:taxon-name><comment>Dejean, 1831: 696. TYPE SPECIES: <tp:taxon-name><tp:taxon-name-part taxon-name-part-type="genus" reg="Stenomorphus">Stenomorphus</tp:taxon-name-part> <tp:taxon-name-part taxon-name-part-type="species" reg="angustatus">angustatus</tp:taxon-name-part></tp:taxon-name> Dejean (by monotypy).— <xref ref-type="bibr" rid="B38">Gemminger and Harold 1868</xref>: 385.— <xref ref-type="bibr" rid="B21">Csiki 1932</xref>: 1080.— <xref ref-type="bibr" rid="B12">Blackwelder 1944</xref>: 47.— <xref ref-type="bibr" rid="B68">Noonan 1976</xref>: 42.— <xref ref-type="bibr" rid="B82">Reichardt 1977</xref>: 429.— <xref ref-type="bibr" rid="B34">Erwin and Sims 1984</xref>: 441.— <xref ref-type="bibr" rid="B69">Noonan 1985a</xref>: 46.— <xref ref-type="bibr" rid="B9">Ball et al. 1991</xref>: 939.— <xref ref-type="bibr" rid="B63">Lorenz 1998</xref>: 357.— <xref ref-type="bibr" rid="B64">Lorenz 2005</xref>: 378.</comment></tp:nomenclature-citation><tp:nomenclature-citation><tp:taxon-name>
                    <tp:taxon-name-part taxon-name-part-type="genus" reg="Agaosoma">Agaosoma</tp:taxon-name-part>
                  </tp:taxon-name><comment>Ménétries, 1843: 63. TYPE SPECIES: <tp:taxon-name><tp:taxon-name-part taxon-name-part-type="genus" reg="Stenomorphus">Stenomorphus</tp:taxon-name-part> <tp:taxon-name-part taxon-name-part-type="species" reg="californicum">californicum</tp:taxon-name-part></tp:taxon-name> Ménétries (by monotypy).</comment></tp:nomenclature-citation><tp:nomenclature-citation><tp:taxon-name>
                    <tp:taxon-name-part taxon-name-part-type="genus" reg="Agaasoma">Agaasoma</tp:taxon-name-part>
                  </tp:taxon-name><comment>Chenu, 1851: 134 (misspelling).</comment></tp:nomenclature-citation></tp:nomenclature-citation-list></tp:nomenclature><tp:treatment-sec sec-type="Recognition" id="SECID0EZLHM"><title>Recognition.</title><p>The very long, narrow, cylindrical body, and elongated pronotum, distinctly longer than wide (Pl/PW = 1.07–1.45) and serial punctures only in striae 2 and 5, readily distinguish members of this genus from other selenophorine genera. Males with biseriate adhesive vestiture only on fore-tarsi. Additionally, females have gonocoxite 2 bifurcate apically, and the basitarsus of the fore-tarsi expanded, about twice the width of tarsomere 2.</p></tp:treatment-sec><tp:treatment-sec sec-type="Included species" id="SECID0E5LHM"><title>Included species.</title><p>Only two taxa of <italic><tp:taxon-name><tp:taxon-name-part taxon-name-part-type="genus" reg="Stenomorphus">Stenomorphus</tp:taxon-name-part></tp:taxon-name></italic> are recorded from the West Indies: <italic><tp:taxon-name><tp:taxon-name-part taxon-name-part-type="genus" reg="Stenomorphus">S.</tp:taxon-name-part> <tp:taxon-name-part taxon-name-part-type="species" reg="californicus">californicus</tp:taxon-name-part> <tp:taxon-name-part taxon-name-part-type="subspecies" reg="manni">manni</tp:taxon-name-part></tp:taxon-name></italic> Darlington and S. <italic>cubanus</italic> Darlington.</p></tp:treatment-sec><tp:treatment-sec sec-type="Chorological affinities and relationships" id="SECID0E3MHM"><title>Chorological affinities and relationships.</title><p>See <xref ref-type="bibr" rid="B9">Ball et al. (1991</xref>: 981–982) for a discussion of these topics. The two Greater Antillean taxa of <italic><tp:taxon-name><tp:taxon-name-part taxon-name-part-type="genus" reg="Stenomorphus">Stenomorphus</tp:taxon-name-part></tp:taxon-name></italic> being closely allopatric (<italic><tp:taxon-name><tp:taxon-name-part taxon-name-part-type="genus" reg="Selenophorus">S.</tp:taxon-name-part> <tp:taxon-name-part taxon-name-part-type="species" reg="cubanus">cubanus</tp:taxon-name-part></tp:taxon-name></italic>, confined to Cuba, and <italic><tp:taxon-name><tp:taxon-name-part taxon-name-part-type="genus" reg="Stenomorphus">S.</tp:taxon-name-part> <tp:taxon-name-part taxon-name-part-type="species" reg="californicus">californicus</tp:taxon-name-part> <tp:taxon-name-part taxon-name-part-type="subspecies" reg="manni">manni</tp:taxon-name-part></tp:taxon-name></italic>, confined to Hispaniola) would <!--PageBreak-->seem to suggest that they are adelphotaxa, but their relationships indicate a more complex situation, with each island being occupied independently and at a markedly different time.</p></tp:treatment-sec><tp:treatment-sec sec-type="distribution" id="SECID0EJOHM"><title>Geographical distribution.</title><p>In the West Indies, this species group is recorded only from the Greater Antillean islands of Cuba and Hispaniola.</p></tp:treatment-sec><ref-list><ref id="B38"><mixed-citation xmlns:xlink="http://www.w3.org/1999/xlink" xlink:type="simple">
          <person-group><name name-style="western"><surname>Gemminger</surname><given-names>M</given-names></name><name name-style="western"><surname>von Harold</surname><given-names>E</given-names></name></person-group> (<year>1868</year>) <source>Catalogus Coleopterorum hucusque descriptorum synonymicus et systematicus. Tom. I. <tp:taxon-name><tp:taxon-name-part taxon-name-part-type="family">Cicindelidae</tp:taxon-name-part></tp:taxon-name>- <tp:taxon-name><tp:taxon-name-part taxon-name-part-type="family">Carabidae</tp:taxon-name-part></tp:taxon-name>. E. H.</source> <publisher-name>Gummi</publisher-name>, <publisher-loc>Monachii</publisher-loc>, <size units="page">424 pp</size>.</mixed-citation></ref><ref id="B21"><mixed-citation xmlns:xlink="http://www.w3.org/1999/xlink" xlink:type="simple">
          <person-group><name name-style="western"><surname>Csiki</surname><given-names>E</given-names></name></person-group> (<year>1932</year>) <article-title><tp:taxon-name><tp:taxon-name-part taxon-name-part-type="family">Carabidae</tp:taxon-name-part></tp:taxon-name>: <tp:taxon-name><tp:taxon-name-part taxon-name-part-type="subfamily">Harpalinae</tp:taxon-name-part></tp:taxon-name> VI, pars 121.</article-title> In: <person-group><name name-style="western"><surname>Junk</surname><given-names>W</given-names></name><name name-style="western"><surname>Schenkling</surname><given-names>S</given-names></name></person-group> (<role>Eds</role>) <issue-title>Coleopterorum Catalogus.</issue-title> <source>1909–1940, 170 parts, 30 volumes. Berlin and ‘s-Gravenhage</source>, <fpage>1023</fpage>–<lpage>1278</lpage>.</mixed-citation></ref><ref id="B12"><mixed-citation xmlns:xlink="http://www.w3.org/1999/xlink" xlink:type="simple">
          <person-group><name name-style="western"><surname>Blackwelder</surname><given-names>RE</given-names></name></person-group> (<year>1944</year>) Checklist of the coleopterous insects of Mexico, Central America, the West Indies, and South America Part 1. United States National Museum Bulletin, 185.</mixed-citation></ref><ref id="B68"><mixed-citation xmlns:xlink="http://www.w3.org/1999/xlink" xlink:type="simple">
          <person-group><name name-style="western"><surname>Noonan</surname><given-names>GR</given-names></name></person-group> (<year>1976</year>) <article-title>Synopsis of the supra-specific taxa of the tribe <tp:taxon-name><tp:taxon-name-part taxon-name-part-type="tribe">Harpalini</tp:taxon-name-part></tp:taxon-name> (<tp:taxon-name><tp:taxon-name-part taxon-name-part-type="order">Coleoptera</tp:taxon-name-part></tp:taxon-name>: <tp:taxon-name><tp:taxon-name-part taxon-name-part-type="family">Carabidae</tp:taxon-name-part></tp:taxon-name>).</article-title> <source>Quaestiones Entomologicae</source> <volume>12</volume>: <fpage>3</fpage>–<lpage>87</lpage>.</mixed-citation></ref><ref id="B82"><mixed-citation xmlns:xlink="http://www.w3.org/1999/xlink" xlink:type="simple">
          <person-group><name name-style="western"><surname>Reichardt</surname><given-names>H</given-names></name></person-group> (<year>1977</year>) <article-title>A synopsis of the genera of Neotropical <tp:taxon-name><tp:taxon-name-part taxon-name-part-type="family">Carabidae</tp:taxon-name-part></tp:taxon-name> (<tp:taxon-name><tp:taxon-name-part taxon-name-part-type="class">Insecta</tp:taxon-name-part></tp:taxon-name>: <tp:taxon-name><tp:taxon-name-part taxon-name-part-type="order">Coleoptera</tp:taxon-name-part></tp:taxon-name>).</article-title> <source>Quaestiones Entomologicae</source> <volume>13</volume>: <fpage>347</fpage>–<lpage>485</lpage>.</mixed-citation></ref><ref id="B34"><mixed-citation xmlns:xlink="http://www.w3.org/1999/xlink" xlink:type="simple">
          <person-group><name name-style="western"><surname>Erwin</surname><given-names>TL</given-names></name><name name-style="western"><surname>Sims</surname><given-names>LL</given-names></name></person-group> (<year>1984</year>) <article-title>Carabid beetles of the West Indies (Insects: <tp:taxon-name><tp:taxon-name-part taxon-name-part-type="order">Coleoptera</tp:taxon-name-part></tp:taxon-name>): a synopsis of the genera and checklists of tribes of <tp:taxon-name><tp:taxon-name-part taxon-name-part-type="superfamily">Caraboidea</tp:taxon-name-part></tp:taxon-name>, and of the West Indian species.</article-title> <source>Quaestiones Entomologicae</source> <volume>20</volume>: <fpage>350</fpage>–<lpage>466</lpage>.</mixed-citation></ref><ref id="B69"><mixed-citation xmlns:xlink="http://www.w3.org/1999/xlink" xlink:type="simple">
          <person-group><name name-style="western"><surname>Noonan</surname><given-names>GR</given-names></name></person-group> (<year>1985a</year>) <article-title>Classification and names of the Selenophori group (<tp:taxon-name><tp:taxon-name-part taxon-name-part-type="order">Coleoptera</tp:taxon-name-part></tp:taxon-name>: <tp:taxon-name><tp:taxon-name-part taxon-name-part-type="family">Carabidae</tp:taxon-name-part></tp:taxon-name>: <tp:taxon-name><tp:taxon-name-part taxon-name-part-type="tribe">Harpalini</tp:taxon-name-part></tp:taxon-name>) and of nine genera and subgenera placed in incertae sedis within <tp:taxon-name><tp:taxon-name-part taxon-name-part-type="subtribe">Harpalina</tp:taxon-name-part></tp:taxon-name>.</article-title> <source>Milwaukee Public Museum Contributions in Biology and Geology</source> <volume>64</volume>: <fpage>1</fpage>–<lpage>92</lpage>.</mixed-citation></ref><ref id="B9"><mixed-citation xmlns:xlink="http://www.w3.org/1999/xlink" xlink:type="simple">
          <person-group><name name-style="western"><surname>Ball</surname><given-names>GE</given-names></name><name name-style="western"><surname>Shpeley</surname><given-names>D</given-names></name><name name-style="western"><surname>Currie</surname><given-names>DC</given-names></name></person-group> (<year>1991</year>) <article-title>The New World genus <italic><tp:taxon-name><tp:taxon-name-part taxon-name-part-type="genus">Stenomorphus</tp:taxon-name-part></tp:taxon-name></italic> Dejean (<tp:taxon-name><tp:taxon-name-part taxon-name-part-type="order">Coleoptera</tp:taxon-name-part></tp:taxon-name>: <tp:taxon-name><tp:taxon-name-part taxon-name-part-type="family">Carabidae</tp:taxon-name-part></tp:taxon-name>: <tp:taxon-name><tp:taxon-name-part taxon-name-part-type="tribe">Harpalini</tp:taxon-name-part></tp:taxon-name>): classification, allometry, and evolutionary considerations.</article-title> <source>The Canadian Entomologist</source> <volume>123</volume>: <fpage>933</fpage>–<lpage>988</lpage>. <ext-link xlink:type="simple" ext-link-type="doi" xlink:href="10.4039/Ent123933-5">https://doi.org/10.4039/Ent123933-5</ext-link></mixed-citation></ref><ref id="B63"><mixed-citation xmlns:xlink="http://www.w3.org/1999/xlink" xlink:type="simple">
          <person-group><name name-style="western"><surname>Lorenz</surname><given-names>W</given-names></name></person-group> (<year>1998</year>) <source>Systematic list of ground beetles of the World (<tp:taxon-name><tp:taxon-name-part taxon-name-part-type="class">Insecta</tp:taxon-name-part></tp:taxon-name><tp:taxon-name><tp:taxon-name-part taxon-name-part-type="order">Coleoptera</tp:taxon-name-part></tp:taxon-name> “<tp:taxon-name><tp:taxon-name-part taxon-name-part-type="above-genus">Geadephaga</tp:taxon-name-part></tp:taxon-name>”: <tp:taxon-name><tp:taxon-name-part taxon-name-part-type="family">Trachypachidae</tp:taxon-name-part></tp:taxon-name> and <tp:taxon-name><tp:taxon-name-part taxon-name-part-type="family">Carabidae</tp:taxon-name-part></tp:taxon-name> incl. <tp:taxon-name><tp:taxon-name-part taxon-name-part-type="subfamily">Paussinae</tp:taxon-name-part></tp:taxon-name>, <tp:taxon-name><tp:taxon-name-part taxon-name-part-type="subfamily">Cicindelinae</tp:taxon-name-part></tp:taxon-name>, <tp:taxon-name><tp:taxon-name-part taxon-name-part-type="subfamily">Rhysodinae</tp:taxon-name-part></tp:taxon-name>). W.</source> <publisher-name>Lorenz</publisher-name>, <publisher-loc>Tutzing</publisher-loc>, <size units="page">502 pp</size>.</mixed-citation></ref><ref id="B64"><mixed-citation xmlns:xlink="http://www.w3.org/1999/xlink" xlink:type="simple">
          <person-group><name name-style="western"><surname>Lorenz</surname><given-names>W</given-names></name></person-group> (<year>2005</year>) Systematic list of extant ground beetles of the World (<tp:taxon-name><tp:taxon-name-part taxon-name-part-type="class">Insecta</tp:taxon-name-part></tp:taxon-name> <tp:taxon-name><tp:taxon-name-part taxon-name-part-type="order">Coleoptera</tp:taxon-name-part></tp:taxon-name> “<tp:taxon-name><tp:taxon-name-part taxon-name-part-type="above-genus">Geadephaga</tp:taxon-name-part></tp:taxon-name>”: <tp:taxon-name><tp:taxon-name-part taxon-name-part-type="family">Trachypachidae</tp:taxon-name-part></tp:taxon-name> and <tp:taxon-name><tp:taxon-name-part taxon-name-part-type="family">Carabidae</tp:taxon-name-part></tp:taxon-name> incl. <tp:taxon-name><tp:taxon-name-part taxon-name-part-type="subfamily">Paussinae</tp:taxon-name-part></tp:taxon-name>, <tp:taxon-name><tp:taxon-name-part taxon-name-part-type="subfamily">Cicindelinae</tp:taxon-name-part></tp:taxon-name>, <tp:taxon-name><tp:taxon-name-part taxon-name-part-type="subfamily">Rhysodinae</tp:taxon-name-part></tp:taxon-name>). Second Edition. W. Lorenz, Tutzing, 1–530.</mixed-citation></ref></ref-list></tp:taxon-treatment>
