# Supplementary material for: A taxonomic review of the Selenophori group (Coleoptera, Carabidae, Harpalini) in the West Indies, with descriptions of new species and notes about classification and biogeography
Source: Zookeys. 2017 Aug 16;(690):1–195. doi: 10.3897/zookeys.690.13751 (PMC5672587; doi:10.3897/zookeys.690.13751)
Supplement: XML Treatment for Discoderus [file zookeys.690.13751-treatment67.xml]

<!DOCTYPE tp:taxon-treatment
  PUBLIC "-//TaxonX//DTD Taxonomic Treatment Publishing DTD v0 20100105//EN" "tax-treatment-NSO.dtd">
<tp:taxon-treatment xmlns:tp="http://www.plazi.org/taxpub"><tp:treatment-meta><kwd-group><label>Taxon classification</label><kwd><named-content xmlns:xlink="http://www.w3.org/1999/xlink" content-type="kingdom">Animalia</named-content></kwd><kwd><named-content xmlns:xlink="http://www.w3.org/1999/xlink" content-type="order">Coleoptera</named-content></kwd><kwd><named-content xmlns:xlink="http://www.w3.org/1999/xlink" content-type="family">Carabidae</named-content></kwd></kwd-group><mixed-citation publication-type="journal"><person-group><name><surname>Shpeley</surname><given-names>Danny</given-names></name><name><surname>Hunting</surname><given-names>Wesley</given-names></name><name><surname>Ball</surname><given-names>George E.</given-names></name></person-group><article-title>A taxonomic review of the Selenophori group (<tp:taxon-name><tp:taxon-name-part taxon-name-part-type="order">Coleoptera</tp:taxon-name-part></tp:taxon-name>, <tp:taxon-name><tp:taxon-name-part taxon-name-part-type="family">Carabidae</tp:taxon-name-part></tp:taxon-name>, <tp:taxon-name><tp:taxon-name-part taxon-name-part-type="tribe">Harpalini</tp:taxon-name-part></tp:taxon-name>) in the West Indies, with descriptions of new species and notes about classification and biogeography</article-title><source>Zookeys</source><day>16</day><month>8</month><year>2017</year><volume>2017</volume><issue>690</issue><fpage>1</fpage><lpage>195</lpage><pub-id pub-id-type="doi">10.3897/zookeys.690.13751</pub-id></mixed-citation></tp:treatment-meta><tp:nomenclature><label>Genus</label><tp:taxon-name>
                <tp:taxon-name-part taxon-name-part-type="genus" reg="Discoderus">Discoderus</tp:taxon-name-part>
              </tp:taxon-name><tp:taxon-authority>LeConte</tp:taxon-authority><tp:nomenclature-citation-list><tp:nomenclature-citation><tp:taxon-name>
                    <tp:taxon-name-part taxon-name-part-type="genus" reg="Discoderus">Discoderus</tp:taxon-name-part>
                  </tp:taxon-name><comment>LeConte, (1853: 381). TYPE SPECIES: <tp:taxon-name><tp:taxon-name-part taxon-name-part-type="genus" reg="Selenophorus">Selenophorus</tp:taxon-name-part> <tp:taxon-name-part taxon-name-part-type="species" reg="parallelus">parallelus</tp:taxon-name-part></tp:taxon-name> Haldeman (designation by <xref ref-type="bibr" rid="B60">Lindroth 1968</xref>: 830).— <xref ref-type="bibr" rid="B38">Gemminger and Harold 1868</xref>: 265.— <xref ref-type="bibr" rid="B21">Csiki 1932</xref>: 1039.— <xref ref-type="bibr" rid="B12">Blackwelder 1944</xref>: 46.— <xref ref-type="bibr" rid="B68">Noonan 1976</xref>: 41.— <xref ref-type="bibr" rid="B82">Reichardt 1977</xref>: 428.— <xref ref-type="bibr" rid="B34">Erwin and Sims 1984</xref>: 441.— <xref ref-type="bibr" rid="B69">Noonan 1985a</xref>: 47.— <xref ref-type="bibr" rid="B63">Lorenz 1998</xref>: 357.— <xref ref-type="bibr" rid="B64">Lorenz 2005</xref>: 378.</comment></tp:nomenclature-citation><tp:nomenclature-citation><tp:taxon-name>
                    <tp:taxon-name-part taxon-name-part-type="genus" reg="Selenalius">Selenalius</tp:taxon-name-part>
                  </tp:taxon-name><comment>Casey, 1914: 135, 153. TYPE SPECIES: <tp:taxon-name><tp:taxon-name-part taxon-name-part-type="genus" reg="Discoderus">Discoderus</tp:taxon-name-part> <tp:taxon-name-part taxon-name-part-type="species" reg="cordicollis">cordicollis</tp:taxon-name-part></tp:taxon-name> Horn (by original designation).— <xref ref-type="bibr" rid="B21">Csiki 1932</xref>: 1196.— <xref ref-type="bibr" rid="B12">Blackwelder 1944</xref>: 49.— <xref ref-type="bibr" rid="B68">Noonan 1976</xref>: 41.— <xref ref-type="bibr" rid="B82">Reichardt 1977</xref>: 428.— <xref ref-type="bibr" rid="B34">Erwin and Sims 1984</xref>: 440.— <xref ref-type="bibr" rid="B63">Lorenz 1998</xref>: 357.— <xref ref-type="bibr" rid="B64">Lorenz 2005</xref>: 378.— <xref ref-type="bibr" rid="B13">Bousquet 2012</xref>: 1148.</comment></tp:nomenclature-citation></tp:nomenclature-citation-list></tp:nomenclature><tp:treatment-sec sec-type="Recognition" id="SECID0EGGIM"><title>Recognition.</title><p>
                <xref ref-type="bibr" rid="B60">Lindroth (1968</xref>: 830–831) noted the following features: Selenophori with pronotum discoid, posteriolateral angles evenly rounded, fore tibiae more widened apically than in <italic><tp:taxon-name><tp:taxon-name-part taxon-name-part-type="genus" reg="Selenophorus">Selenophorus</tp:taxon-name-part></tp:taxon-name></italic>, terminal spines stouter. Most species lack the elytral parascutellar stria. Males have the middle tibiae markedly arcuate, with series of small tubercles along the inner edge. Males of many species do not have the fore- and mid-tarsi dilated, and fore pair with only rudiments of adhesive vestiture. The male genitalia are characterized as follows: phallic median lobe slender, apex with tip narrowly obtuse in dorso/ventral aspect, acute in lateral aspect; endophallus without spines; without lamina. <italic><tp:taxon-name><tp:taxon-name-part taxon-name-part-type="genus" reg="Discoderus">Discoderus</tp:taxon-name-part></tp:taxon-name></italic> females have a median enlarged plate-like area at the apex of abdominal sternum VII. Gonocoxite 2 of the ovipositor is short, thick, and lateral surface broad, concave, with transverse ridges. The internal reproductive tract of females are characterized as follows: spermathecal gland duct elongate; spermathecal gland elongate, in medial section markedly constricted.</p></tp:treatment-sec><tp:treatment-sec sec-type="Included species" id="SECID0E5GIM"><title>Included species.</title><p>Only four species of <italic><tp:taxon-name><tp:taxon-name-part taxon-name-part-type="genus" reg="Discoderus">Discoderus</tp:taxon-name-part></tp:taxon-name></italic> are recorded in the West Indies: <italic><tp:taxon-name><tp:taxon-name-part taxon-name-part-type="genus" reg="Discoderus">D.</tp:taxon-name-part> <tp:taxon-name-part taxon-name-part-type="species" reg="beauvoisii">beauvoisii</tp:taxon-name-part></tp:taxon-name></italic> (Dejean), <italic><tp:taxon-name><tp:taxon-name-part taxon-name-part-type="genus" reg="Discoderus">D.</tp:taxon-name-part> <tp:taxon-name-part taxon-name-part-type="species" reg="cinctus">cinctus</tp:taxon-name-part></tp:taxon-name></italic> (Putzeys), <italic><tp:taxon-name><tp:taxon-name-part taxon-name-part-type="genus" reg="Discoderus">D.</tp:taxon-name-part> <tp:taxon-name-part taxon-name-part-type="species" reg="cyaneopacus">cyaneopacus</tp:taxon-name-part></tp:taxon-name></italic> (Darlington) and <italic><tp:taxon-name><tp:taxon-name-part taxon-name-part-type="genus" reg="Discoderus">D.</tp:taxon-name-part> <tp:taxon-name-part taxon-name-part-type="species" reg="thoracicus">thoracicus</tp:taxon-name-part></tp:taxon-name></italic> (Putzeys).</p></tp:treatment-sec><tp:treatment-sec sec-type="distribution" id="SECID0EXIIM"><title>Geographical distribution.</title><p>The West Indian range of this genus includes the islands of the Bahamas, Caymans, and Greater Antilles.</p></tp:treatment-sec><ref-list><ref id="B60"><mixed-citation xmlns:xlink="http://www.w3.org/1999/xlink" xlink:type="simple">
          <person-group><name name-style="western"><surname>Lindroth</surname><given-names>CH</given-names></name></person-group> (<year>1968</year>) <article-title>The ground-beetles (<tp:taxon-name><tp:taxon-name-part taxon-name-part-type="family">Carabidae</tp:taxon-name-part></tp:taxon-name> excl. <tp:taxon-name><tp:taxon-name-part taxon-name-part-type="subfamily">Cicindelinae</tp:taxon-name-part></tp:taxon-name>) of Canada and Alaska. Part 5.</article-title> <source>Opuscula Entomologica, Supplementum</source> <volume>33</volume>: <fpage>649</fpage>–<lpage>944</lpage>.</mixed-citation></ref><ref id="B38"><mixed-citation xmlns:xlink="http://www.w3.org/1999/xlink" xlink:type="simple">
          <person-group><name name-style="western"><surname>Gemminger</surname><given-names>M</given-names></name><name name-style="western"><surname>von Harold</surname><given-names>E</given-names></name></person-group> (<year>1868</year>) <source>Catalogus Coleopterorum hucusque descriptorum synonymicus et systematicus. Tom. I. <tp:taxon-name><tp:taxon-name-part taxon-name-part-type="family">Cicindelidae</tp:taxon-name-part></tp:taxon-name>- <tp:taxon-name><tp:taxon-name-part taxon-name-part-type="family">Carabidae</tp:taxon-name-part></tp:taxon-name>. E. H.</source> <publisher-name>Gummi</publisher-name>, <publisher-loc>Monachii</publisher-loc>, <size units="page">424 pp</size>.</mixed-citation></ref><ref id="B21"><mixed-citation xmlns:xlink="http://www.w3.org/1999/xlink" xlink:type="simple">
          <person-group><name name-style="western"><surname>Csiki</surname><given-names>E</given-names></name></person-group> (<year>1932</year>) <article-title><tp:taxon-name><tp:taxon-name-part taxon-name-part-type="family">Carabidae</tp:taxon-name-part></tp:taxon-name>: <tp:taxon-name><tp:taxon-name-part taxon-name-part-type="subfamily">Harpalinae</tp:taxon-name-part></tp:taxon-name> VI, pars 121.</article-title> In: <person-group><name name-style="western"><surname>Junk</surname><given-names>W</given-names></name><name name-style="western"><surname>Schenkling</surname><given-names>S</given-names></name></person-group> (<role>Eds</role>) <issue-title>Coleopterorum Catalogus.</issue-title> <source>1909–1940, 170 parts, 30 volumes. Berlin and ‘s-Gravenhage</source>, <fpage>1023</fpage>–<lpage>1278</lpage>.</mixed-citation></ref><ref id="B12"><mixed-citation xmlns:xlink="http://www.w3.org/1999/xlink" xlink:type="simple">
          <person-group><name name-style="western"><surname>Blackwelder</surname><given-names>RE</given-names></name></person-group> (<year>1944</year>) Checklist of the coleopterous insects of Mexico, Central America, the West Indies, and South America Part 1. United States National Museum Bulletin, 185.</mixed-citation></ref><ref id="B68"><mixed-citation xmlns:xlink="http://www.w3.org/1999/xlink" xlink:type="simple">
          <person-group><name name-style="western"><surname>Noonan</surname><given-names>GR</given-names></name></person-group> (<year>1976</year>) <article-title>Synopsis of the supra-specific taxa of the tribe <tp:taxon-name><tp:taxon-name-part taxon-name-part-type="tribe">Harpalini</tp:taxon-name-part></tp:taxon-name> (<tp:taxon-name><tp:taxon-name-part taxon-name-part-type="order">Coleoptera</tp:taxon-name-part></tp:taxon-name>: <tp:taxon-name><tp:taxon-name-part taxon-name-part-type="family">Carabidae</tp:taxon-name-part></tp:taxon-name>).</article-title> <source>Quaestiones Entomologicae</source> <volume>12</volume>: <fpage>3</fpage>–<lpage>87</lpage>.</mixed-citation></ref><ref id="B82"><mixed-citation xmlns:xlink="http://www.w3.org/1999/xlink" xlink:type="simple">
          <person-group><name name-style="western"><surname>Reichardt</surname><given-names>H</given-names></name></person-group> (<year>1977</year>) <article-title>A synopsis of the genera of Neotropical <tp:taxon-name><tp:taxon-name-part taxon-name-part-type="family">Carabidae</tp:taxon-name-part></tp:taxon-name> (<tp:taxon-name><tp:taxon-name-part taxon-name-part-type="class">Insecta</tp:taxon-name-part></tp:taxon-name>: <tp:taxon-name><tp:taxon-name-part taxon-name-part-type="order">Coleoptera</tp:taxon-name-part></tp:taxon-name>).</article-title> <source>Quaestiones Entomologicae</source> <volume>13</volume>: <fpage>347</fpage>–<lpage>485</lpage>.</mixed-citation></ref><ref id="B34"><mixed-citation xmlns:xlink="http://www.w3.org/1999/xlink" xlink:type="simple">
          <person-group><name name-style="western"><surname>Erwin</surname><given-names>TL</given-names></name><name name-style="western"><surname>Sims</surname><given-names>LL</given-names></name></person-group> (<year>1984</year>) <article-title>Carabid beetles of the West Indies (Insects: <tp:taxon-name><tp:taxon-name-part taxon-name-part-type="order">Coleoptera</tp:taxon-name-part></tp:taxon-name>): a synopsis of the genera and checklists of tribes of <tp:taxon-name><tp:taxon-name-part taxon-name-part-type="superfamily">Caraboidea</tp:taxon-name-part></tp:taxon-name>, and of the West Indian species.</article-title> <source>Quaestiones Entomologicae</source> <volume>20</volume>: <fpage>350</fpage>–<lpage>466</lpage>.</mixed-citation></ref><ref id="B69"><mixed-citation xmlns:xlink="http://www.w3.org/1999/xlink" xlink:type="simple">
          <person-group><name name-style="western"><surname>Noonan</surname><given-names>GR</given-names></name></person-group> (<year>1985a</year>) <article-title>Classification and names of the Selenophori group (<tp:taxon-name><tp:taxon-name-part taxon-name-part-type="order">Coleoptera</tp:taxon-name-part></tp:taxon-name>: <tp:taxon-name><tp:taxon-name-part taxon-name-part-type="family">Carabidae</tp:taxon-name-part></tp:taxon-name>: <tp:taxon-name><tp:taxon-name-part taxon-name-part-type="tribe">Harpalini</tp:taxon-name-part></tp:taxon-name>) and of nine genera and subgenera placed in incertae sedis within <tp:taxon-name><tp:taxon-name-part taxon-name-part-type="subtribe">Harpalina</tp:taxon-name-part></tp:taxon-name>.</article-title> <source>Milwaukee Public Museum Contributions in Biology and Geology</source> <volume>64</volume>: <fpage>1</fpage>–<lpage>92</lpage>.</mixed-citation></ref><ref id="B63"><mixed-citation xmlns:xlink="http://www.w3.org/1999/xlink" xlink:type="simple">
          <person-group><name name-style="western"><surname>Lorenz</surname><given-names>W</given-names></name></person-group> (<year>1998</year>) <source>Systematic list of ground beetles of the World (<tp:taxon-name><tp:taxon-name-part taxon-name-part-type="class">Insecta</tp:taxon-name-part></tp:taxon-name><tp:taxon-name><tp:taxon-name-part taxon-name-part-type="order">Coleoptera</tp:taxon-name-part></tp:taxon-name> “<tp:taxon-name><tp:taxon-name-part taxon-name-part-type="above-genus">Geadephaga</tp:taxon-name-part></tp:taxon-name>”: <tp:taxon-name><tp:taxon-name-part taxon-name-part-type="family">Trachypachidae</tp:taxon-name-part></tp:taxon-name> and <tp:taxon-name><tp:taxon-name-part taxon-name-part-type="family">Carabidae</tp:taxon-name-part></tp:taxon-name> incl. <tp:taxon-name><tp:taxon-name-part taxon-name-part-type="subfamily">Paussinae</tp:taxon-name-part></tp:taxon-name>, <tp:taxon-name><tp:taxon-name-part taxon-name-part-type="subfamily">Cicindelinae</tp:taxon-name-part></tp:taxon-name>, <tp:taxon-name><tp:taxon-name-part taxon-name-part-type="subfamily">Rhysodinae</tp:taxon-name-part></tp:taxon-name>). W.</source> <publisher-name>Lorenz</publisher-name>, <publisher-loc>Tutzing</publisher-loc>, <size units="page">502 pp</size>.</mixed-citation></ref><ref id="B64"><mixed-citation xmlns:xlink="http://www.w3.org/1999/xlink" xlink:type="simple">
          <person-group><name name-style="western"><surname>Lorenz</surname><given-names>W</given-names></name></person-group> (<year>2005</year>) Systematic list of extant ground beetles of the World (<tp:taxon-name><tp:taxon-name-part taxon-name-part-type="class">Insecta</tp:taxon-name-part></tp:taxon-name> <tp:taxon-name><tp:taxon-name-part taxon-name-part-type="order">Coleoptera</tp:taxon-name-part></tp:taxon-name> “<tp:taxon-name><tp:taxon-name-part taxon-name-part-type="above-genus">Geadephaga</tp:taxon-name-part></tp:taxon-name>”: <tp:taxon-name><tp:taxon-name-part taxon-name-part-type="family">Trachypachidae</tp:taxon-name-part></tp:taxon-name> and <tp:taxon-name><tp:taxon-name-part taxon-name-part-type="family">Carabidae</tp:taxon-name-part></tp:taxon-name> incl. <tp:taxon-name><tp:taxon-name-part taxon-name-part-type="subfamily">Paussinae</tp:taxon-name-part></tp:taxon-name>, <tp:taxon-name><tp:taxon-name-part taxon-name-part-type="subfamily">Cicindelinae</tp:taxon-name-part></tp:taxon-name>, <tp:taxon-name><tp:taxon-name-part taxon-name-part-type="subfamily">Rhysodinae</tp:taxon-name-part></tp:taxon-name>). Second Edition. W. Lorenz, Tutzing, 1–530.</mixed-citation></ref><ref id="B13"><mixed-citation xmlns:xlink="http://www.w3.org/1999/xlink" xlink:type="simple">
          <person-group><name name-style="western"><surname>Bousquet</surname><given-names>Y</given-names></name></person-group> (<year>2012</year>) <article-title>Catalogue of <tp:taxon-name><tp:taxon-name-part taxon-name-part-type="above-genus">Geadephaga</tp:taxon-name-part></tp:taxon-name> (<tp:taxon-name><tp:taxon-name-part taxon-name-part-type="order">Coleoptera</tp:taxon-name-part></tp:taxon-name>, <tp:taxon-name><tp:taxon-name-part taxon-name-part-type="suborder">Adephaga</tp:taxon-name-part></tp:taxon-name>) of America, north of Mexico.</article-title> <source>ZooKeys</source> <volume>245</volume>: <fpage>1</fpage>–<lpage>1722</lpage>. <ext-link xlink:type="simple" ext-link-type="doi" xlink:href="10.3897/zookeys.245.3416">https://doi.org/10.3897/zookeys.245.3416</ext-link></mixed-citation></ref></ref-list></tp:taxon-treatment>
